# Supplementary material for: Metabolomic Profiling Reveals That 5-Hydroxylysine and 1-Methylnicotinamide Are Metabolic Indicators of Keloid Severity
Source: Front Genet. 2022 Feb 9;12:804248. doi: 10.3389/fgene.2021.804248 (PMC8864098; doi:10.3389/fgene.2021.804248)
Supplement: Supplementary file 1 [file DataSheet3.CSV]

	C26	C27	C37	C58	C59	C70	C77	C78	C79	C80	C81	C82	K11	K12	K15	K17	K18	K19	K20	K21	K2	K22	K23	K25	K27	K30	K31	K3	K40	K41	K4	K5
Lidocaine	0.552276825	0.707488281	0.14110446	0.51055081	0.329743781	0.398076951	0.378934064	0.012576903	0.014383898	0.189111282	0.510268835	0.11168127	0.03439987	0.029489533	0.179413724	0.135440119	0.101559304	0.421702464	0.170124796	0.070400698	0.218504503	0.376274993	0.235390102	0.135061044	0.359029118	0.140577637	0.033339269	0.164832377	0.02134347	0.344304464	0.190895815	0.218900721
L-Proline	0.095168558	0.057242633	0.137369914	0.103606095	0.117463662	0.074386196	0.119846035	0.191678113	0.191077652	0.152682618	0.079425373	0.145630604	0.203842475	0.20546083	0.162251133	0.15108149	0.176751558	0.10449382	0.180808854	0.20958325	0.169406521	0.124786824	0.15338035	0.18733977	0.139320174	0.177399116	0.212929442	0.171093971	0.211926078	0.122702056	0.150991991	0.134964047
L-Leucine	0.044347698	0.031376186	0.040690067	0.044333713	0.033829853	0.048272627	0.056639656	0.08958355	0.136969144	0.084219917	0.048127882	0.072927316	0.139292146	0.143299869	0.105885208	0.062946108	0.130979387	0.054478337	0.09660878	0.096174849	0.103109549	0.07220005	0.108575982	0.109260364	0.068808689	0.077363374	0.128738092	0.101044909	0.102988024	0.058662244	0.10248892	0.038304817
Creatine	0.02561032	0.012417614	0.063065496	0.032777644	0.035657676	0.139251793	0.069121797	0.099523508	0.035715883	0.070758311	0.055803466	0.108678647	0.058061096	0.039209087	0.03632378	0.039135867	0.04581717	0.039626973	0.035478062	0.059261449	0.04650053	0.035028501	0.052590053	0.043218864	0.031061364	0.029207009	0.049511373	0.053934651	0.072484529	0.069690304	0.063068774	0.049055796
gamma-Aminobutyric acid	0.024540804	0.021366581	0.063480388	0.024248118	0.054936429	0.024266405	0.034432488	0.064219308	0.053338854	0.05052507	0.038194341	0.080656828	0.049544356	0.045941334	0.041024504	0.052602229	0.050992107	0.036907865	0.047416952	0.059315809	0.038401816	0.033229294	0.039418783	0.046156136	0.038511062	0.058218175	0.043110965	0.04079742	0.061196824	0.036150532	0.041136512	0.077459714
L-Methionine	0.019059131	0.015930114	0.027129688	0.019800284	0.023770716	0.014231432	0.025725759	0.047724613	0.050925538	0.039860353	0.019927281	0.037679755	0.056768101	0.062907348	0.044986411	0.023017836	0.048246942	0.028896278	0.046185492	0.049650219	0.046622381	0.034054604	0.043586917	0.050371797	0.035157696	0.03986235	0.066470806	0.048379194	0.046047815	0.028568632	0.040094887	0.02716217
L-Isoleucine	0.023115229	0.012403105	0.018453979	0.021227263	0.014915443	0.023058324	0.027208011	0.039978912	0.06017922	0.034537004	0.020384225	0.044968639	0.059460128	0.065286688	0.041600212	0.025897267	0.051496955	0.023594388	0.043109794	0.045860049	0.04525208	0.031367841	0.041944639	0.050258895	0.030412493	0.035421631	0.059966349	0.046649858	0.048492086	0.027064668	0.035526178	0.015865353
L-Glutamic acid	0.009749279	0.007299216	0.016097218	0.011563982	0.015021265	0.007330162	0.011133799	0.018006933	0.023699668	0.015781018	0.007717999	0.016749887	0.025180638	0.026338918	0.021036202	0.02837238	0.020492264	0.016730509	0.022357285	0.025751411	0.02178083	0.014721919	0.017084229	0.027669638	0.023375559	0.027467934	0.02907169	0.021217646	0.025787997	0.016958214	0.019225409	0.016560985
Piperidine	0.008180318	0.005622685	0.007028182	0.008125208	0.005697366	0.008680009	0.010646748	0.016753718	0.025928308	0.014173713	0.007904103	0.013464695	0.024333981	0.026840688	0.019397677	0.010551494	0.024084059	0.009783546	0.016915559	0.017719673	0.018501272	0.013285133	0.020297697	0.020550211	0.012606219	0.014042385	0.024515914	0.018416551	0.022612538	0.010764782	0.018769898	0.006367965
N-Alpha-acetyllysine	0.0097651	0.003473897	0.011877663	0.009652714	0.007658335	0.008913316	0.011662551	0.015603542	0.023982839	0.015913	0.007697358	0.013485609	0.020349575	0.023465113	0.014886014	0.009984991	0.019042067	0.00784606	0.015280203	0.016323565	0.016513402	0.010079388	0.015052182	0.017963633	0.011562014	0.011206694	0.022826243	0.018014467	0.01640492	0.01153069	0.011518671	0.007870561
L-Carnitine	0.005395345	0.003863898	0.013714403	0.0061638	0.011842816	0.010799971	0.008690616	0.016493033	0.009458156	0.011653457	0.00708686	0.013734712	0.015418526	0.012923481	0.017685281	0.038058479	0.017420125	0.01225718	0.010180529	0.01582129	0.008714206	0.013439677	0.012282731	0.010552038	0.009407757	0.014026634	0.011347114	0.012920377	0.011976398	0.009647805	0.017827105	0.019289627
L-Aspartic acid	0.006825173	0.00474235	0.010227881	0.007370226	0.008221785	0.00414359	0.006976264	0.008137222	0.018810038	0.011863645	0.004518772	0.008801621	0.016126135	0.017966917	0.013710255	0.009841019	0.013563785	0.009456011	0.013911085	0.014231933	0.012252449	0.009684035	0.012447412	0.016289684	0.010699292	0.013889521	0.020189485	0.013599272	0.016039282	0.008757698	0.014086023	0.009575645
L-Glutamine	0.004534876	0.002915508	0.03273653	0.00492482	0.023276558	0.005892252	0.008112425	0.018237521	0.008952114	0.017557892	0.004511435	0.00969569	0.010147711	0.011953614	0.007003863	0.002321722	0.009805665	0.002881887	0.007884466	0.014097378	0.009255336	0.005264799	0.011357597	0.008896636	0.002829608	0.006691488	0.01524104	0.009512124	0.011157106	0.008843603	0.004892212	0.028347256
Hypoxanthine	0.003760023	0.002282546	0.005185029	0.005629223	0.003240596	0.0095174	0.007210618	0.011646828	0.009860058	0.009724944	0.005921856	0.011940857	0.013332613	0.010534288	0.007390331	0.002178186	0.008689671	0.004768508	0.010087068	0.01201332	0.010135062	0.005177979	0.008838169	0.009591283	0.007894194	0.007226462	0.015913541	0.007741328	0.016571939	0.010558376	0.007204304	0.005065653
Erucic acid	0.005406189	0.008613157	0.012281394	0.005851781	0.018353343	0.005913935	0.006997346	0.002707662	0.007707787	0.014375003	0.003088258	0.005599813	0.006308733	0.00886784	0.008440377	0.011545241	0.009326009	0.010439725	0.020371995	0.013480869	0.004615049	0.005491756	0.005382138	0.006580296	0.012129683	0.012554117	0.009621438	0.009943736	0.005128916	0.008913336	0.012891138	0.022912379
Niacinamide	0.004553239	0.002595699	0.006963621	0.005242931	0.005936808	0.008693449	0.011011445	0.020047573	0.014587239	0.0099923	0.008258118	0.016918142	0.007577595	0.005601497	0.007487122	0.00644938	0.008757482	0.0070012	0.006145508	0.010114034	0.00543433	0.00653625	0.007004232	0.007827154	0.004704553	0.00796343	0.006850437	0.008258515	0.010271673	0.007297466	0.011118947	0.005573256
L-Histidine	0.006218265	0.002361093	0.015498072	0.008318857	0.005823495	0.006910656	0.007756857	0.011361899	0.020466703	0.008716762	0.006895787	0.010332693	0.008541426	0.007442151	0.004308604	0.004303268	0.005631208	0.002722284	0.006428927	0.008406572	0.007466731	0.003331651	0.00740975	0.008569733	0.005933071	0.004128465	0.009756461	0.007896815	0.010206482	0.008639784	0.004326678	0.003450815
Pyroglutamic acid	0.012925083	0.000917794	0.019714685	0.015724919	0.015078055	0.007394715	0.004857565	0.009489691	0.015685058	0.006445971	0.005487346	0.011345381	0.004911645	0.004293111	0.007131561	0.012707832	0.005281733	0.003789858	0.005622466	0.007769414	0.003512538	0.005304494	0.004772676	0.004358135	0.001937278	0.003915275	0.003707627	0.004224001	0.006219274	0.007039593	0.006860631	0.000739268
Betaine	0.002937445	0.002357594	0.007782785	0.003313721	0.006246718	0.004467591	0.006830766	0.007934371	0.010567287	0.008295789	0.003410813	0.00570361	0.006950836	0.006954645	0.00607916	0.01271077	0.00665147	0.00745844	0.011825739	0.007466428	0.006531523	0.007214376	0.00628304	0.009343654	0.005888083	0.014086587	0.006631848	0.006625352	0.012734066	0.00702202	0.005402697	0.008321367
3,4-Dihydroxyphenylpropanoate	0.003823364	0.002332404	0.006068201	0.004364544	0.004811595	0.00416217	0.005161893	0.008690664	0.009988641	0.00733029	0.003849568	0.006786949	0.008580868	0.009918895	0.007387834	0.00632587	0.007676659	0.004426064	0.007577934	0.007865836	0.007475107	0.005019033	0.00674035	0.008194956	0.006222583	0.006416409	0.009180978	0.008026373	0.008412162	0.005942708	0.006334778	0.004918598
Other	0.131807737	0.092397642	0.343530342	0.147209345	0.258473705	0.185637057	0.181043296	0.289604435	0.257715915	0.226481659	0.151520327	0.253217283	0.230871549	0.235304152	0.246570746	0.354528451	0.237734381	0.190738603	0.225678505	0.238691956	0.200014786	0.188507405	0.190160972	0.221946079	0.18250951	0.298335306	0.221079886	0.226871065	0.26199842	0.190941027	0.23533843	0.299294007
