# Supplementary material for: Metabolomic Profiling Reveals That 5-Hydroxylysine and 1-Methylnicotinamide Are Metabolic Indicators of Keloid Severity
Source: Front Genet. 2022 Feb 9;12:804248. doi: 10.3389/fgene.2021.804248 (PMC8864098; doi:10.3389/fgene.2021.804248)
Supplement: Supplementary file 6 [file DataSheet1.CSV]

ID	adj.P.Val	P.Value	t	B	logFC	Gene.symbol	Gene.title
1007_s_at	0.2590486	1.29E-02	3.65	-2.93767	1.04	MIR4640///DDR1	microRNA 4640///discoidin domain receptor tyrosine kinase 1
1053_at	0.4166804	4.42E-02	2.61	-4.25802	6.95E-01	RFC2	replication factor C subunit 2
117_at	1	9.31E-01	-9.07E-02	-6.81805	-5.29E-02	HSPA6	heat shock protein family A (Hsp70) member 6
121_at	0.7076962	2.07E-01	1.43	-5.806	1.75E-01	PAX8	paired box 8
1255_g_at	0.768005	4.10E-01	-8.92E-01	-6.38821	-3.98E-01	GUCA1A	guanylate cyclase activator 1A
1294_at	1	9.29E-01	-9.39E-02	-6.81771	-4.80E-02	MIR5193///UBA7	microRNA 5193///ubiquitin like modifier activating enzyme 7
1316_at	1	7.63E-01	-3.17E-01	-6.76475	-1.18E-01	THRA	thyroid hormone receptor, alpha
1320_at	0.2705148	1.43E-02	3.56	-3.04537	1.71	PTPN21	protein tyrosine phosphatase, non-receptor type 21
1405_i_at	0.768005	3.81E-01	-9.55E-01	-6.33023	-1.39	CCL5	C-C motif chemokine ligand 5
1431_at	0.4044367	4.06E-02	2.68	-4.16617	2.23	CYP2E1	cytochrome P450 family 2 subfamily E member 1
1438_at	0.7427133	3.04E-01	-1.13	-6.14735	-1.18	EPHB3	EPH receptor B3
1487_at	0.2724805	1.44E-02	3.55	-3.05926	7.09E-01	ESRRA	estrogen related receptor alpha
1494_f_at	1	1	2.43E-13	-6.82287	8.88E-16	CYP2A6	cytochrome P450 family 2 subfamily A member 6
1552256_a_at	0.5134068	8.70E-02	2.09	-4.95911	1.35	SCARB1	scavenger receptor class B member 1
1552257_a_at	1	8.59E-01	-1.87E-01	-6.8025	-5.40E-02	TTLL12	tubulin tyrosine ligase like 12
1552258_at	0.4407001	5.43E-02	-2.45	-4.47314	-1.1	LOC101930489///LINC00152	uncharacterized LOC101930489///long intergenic non-protein coding RNA 152
1552261_at	1	1	2.43E-13	-6.82287	8.88E-16	WFDC2	WAP four-disulfide core domain 2
1552263_at	0.7331681	2.92E-01	1.17	-6.11122	1.29	MAPK1	mitogen-activated protein kinase 1
1552264_a_at	0.768005	3.81E-01	9.54E-01	-6.33052	3.13E-01	MAPK1	mitogen-activated protein kinase 1
1552266_at	0.6872206	1.88E-01	-1.51	-5.71455	-8.45E-02	ADAM32	ADAM metallopeptidase domain 32
1552269_at	0.768005	3.94E-01	-9.25E-01	-6.35829	-5.05E-03	SPATA17	spermatogenesis associated 17
1552271_at	0.5875938	1.23E-01	1.82	-5.31027	3.19E-01	PRR22	proline rich 22
1552272_a_at	0.3769834	3.24E-02	2.86	-3.9274	1.06	PRR22	proline rich 22
1552274_at	1	9.15E-01	1.11E-01	-6.81564	7.12E-02	PXK	PX domain containing serine/threonine kinase like
1552275_s_at	1	8.26E-01	-2.31E-01	-6.79176	-4.39E-02	PXK	PX domain containing serine/threonine kinase like
1552276_a_at	1	1	2.43E-13	-6.82287	8.88E-16	VPS18	VPS18, CORVET/HOPS core subunit
1552277_a_at	0.6806725	1.81E-01	-1.54	-5.67813	-5.82E-01	MSANTD3	Myb/SANT DNA binding domain containing 3
1552278_a_at	0.768005	4.19E-01	-8.74E-01	-6.40492	-3.00E-02	SLC46A1	solute carrier family 46 member 1
1552279_a_at	0.7970853	4.74E-01	-7.69E-01	-6.4944	-1.47E-01	SLC46A1	solute carrier family 46 member 1
1552280_at	0.768005	4.11E-01	-8.91E-01	-6.3893	-2.79E-01	TIMD4	T-cell immunoglobulin and mucin domain containing 4
1552281_at	0.7781619	4.51E-01	-8.12E-01	-6.45849	-7.77E-03	SLC39A5	solute carrier family 39 member 5
1552283_s_at	0.4702251	6.76E-02	2.28	-4.70125	2.15	ZDHHC11B///ZDHHC11	zinc finger DHHC-type containing 11B///zinc finger DHHC-type containing 11
1552286_at	0.454125	6.09E-02	2.36	-4.59164	7.77E-01	ATP6V1E2	ATPase H+ transporting V1 subunit E2
1552287_s_at	0.845234	5.29E-01	6.73E-01	-6.56816	3.82E-01	AFG3L1P	AFG3 like matrix AAA peptidase subunit 1, pseudogene
1552288_at	0.1731983	5.43E-03	-4.47	-1.9986	-5.43	CILP2	cartilage intermediate layer protein 2
1552289_a_at	0.3645998	2.94E-02	-2.94	-3.82263	-4.47	CILP2	cartilage intermediate layer protein 2
1552291_at	0.768005	3.88E-01	9.39E-01	-6.34533	4.05E-01	PIGX	phosphatidylinositol glycan anchor biosynthesis class X
1552293_at	0.7547227	3.17E-01	1.1	-6.18161	8.72E-03	TMEM196	transmembrane protein 196
1552295_a_at	0.7235316	2.46E-01	-1.3	-5.96242	-5.06E-01	SLC39A13	solute carrier family 39 member 13
1552296_at	0.7235316	2.67E-01	1.24	-6.03402	5.08E-02	BEST4	bestrophin 4
1552299_at	0.683887	1.83E-01	1.53	-5.69133	1.13	AK9	adenylate kinase 9
1552301_a_at	0.4698125	6.74E-02	2.28	-4.69742	2.08	CORO6	coronin 6
1552302_at	0.2699868	1.41E-02	-3.57	-3.03466	-1.3	TMEM106A	transmembrane protein 106A
1552303_a_at	0.3254226	2.13E-02	-3.21	-3.47861	-5.85E-01	TMEM106A	transmembrane protein 106A
1552304_at	0.768005	3.53E-01	-1.02	-6.26993	-6.35E-03	ALG10	ALG10, alpha-1,2-glucosyltransferase
1552306_at	0.3854832	3.46E-02	2.81	-3.9967	2.91E-01	ALG10	ALG10, alpha-1,2-glucosyltransferase
1552307_a_at	0.5329633	9.68E-02	2.01	-5.06743	1.23	TTC39C	tetratricopeptide repeat domain 39C
1552309_a_at	0.76256	3.25E-01	-1.08	-6.20324	-6.79E-01	NEXN	nexilin F-actin binding protein
1552310_at	0.3560849	2.75E-02	3	-3.75106	1.13	C15orf40	chromosome 15 open reading frame 40
1552311_a_at	0.768005	4.17E-01	-8.78E-01	-6.40094	-9.12E-02	RAX2	retina and anterior neural fold homeobox 2
1552312_a_at	0.7692737	4.33E-01	8.47E-01	-6.42846	5.38E-01	MFAP3	microfibrillar associated protein 3
1552314_a_at	0.6087766	1.37E-01	1.75	-5.41047	9.55E-02	EYA3	EYA transcriptional coactivator and phosphatase 3
1552315_at	1	9.44E-01	-7.38E-02	-6.81968	-2.70E-04	GIMAP1	GTPase, IMAP family member 1
1552316_a_at	0.900921	5.92E-01	5.69E-01	-6.63887	3.77E-01	GIMAP1	GTPase, IMAP family member 1
1552318_at	1	9.62E-01	-5.01E-02	-6.8214	-2.44E-02	GIMAP1	GTPase, IMAP family member 1
1552319_a_at	0.8753913	5.64E-01	-6.14E-01	-6.60933	-9.08E-01	KLK8	kallikrein related peptidase 8
1552320_a_at	0.6849154	1.84E-01	-1.52	-5.69706	-6.72E-01	CCDC65	coiled-coil domain containing 65
1552321_a_at	0.768005	3.44E-01	-1.04	-6.2504	-2.99E-02	CCDC65	coiled-coil domain containing 65
1552322_at	0.7504997	3.12E-01	1.11	-6.16932	9.18E-03	FAM122C	family with sequence similarity 122C
1552323_s_at	0.4393994	5.31E-02	2.47	-4.44922	9.77E-01	FAM122C	family with sequence similarity 122C
1552325_at	0.7864076	4.61E-01	-7.92E-01	-6.47526	-6.69E-03	CFAP53	cilia and flagella associated protein 53
1552326_a_at	0.768005	4.17E-01	-8.78E-01	-6.4016	-5.96E-02	CFAP53	cilia and flagella associated protein 53
1552327_at	0.6651665	1.70E-01	1.58	-5.62136	9.84E-01	ARMCX4	armadillo repeat containing, X-linked 4
1552329_at	0.1800735	6.02E-03	4.37	-2.10995	1.35	RBBP6	RB binding protein 6, ubiquitin ligase
1552330_at	0.7850061	4.59E-01	7.96E-01	-6.47196	2.59E-01	CENPBD1	CENPB DNA-binding domain containing 1
1552332_at	0.2556383	1.26E-02	3.67	-2.91317	1.81E-01	TRIOBP	TRIO and F-actin binding protein
1552334_at	0.494412	7.81E-02	-2.17	-4.849	-1.72	TRIOBP	TRIO and F-actin binding protein
1552335_at	1	1	2.43E-13	-6.82287	8.88E-16	CATSPER1	cation channel sperm associated 1
1552337_s_at	1	1	2.43E-13	-6.82287	8.88E-16	HOXD4	homeobox D4
1552338_at	0.768005	3.36E-01	-1.05	-6.23099	-4.62E-02	GSC	goosecoid homeobox
1552340_at	1	1	2.43E-13	-6.82287	8.88E-16	SP7	Sp7 transcription factor
1552343_s_at	0.7235316	2.31E-01	-1.35	-5.90489	-9.17E-01	PDE7A	phosphodiesterase 7A
1552344_s_at	1	7.06E-01	3.98E-01	-6.73153	9.36E-02	CNOT7	CCR4-NOT transcription complex subunit 7
1552347_at	0.578928	1.19E-01	1.85	-5.27402	4.93E-01	CRYZL1	crystallin zeta like 1
1552348_at	0.7342658	2.94E-01	1.16	-6.11777	8.09E-01	PRSS33	protease, serine 33
1552349_a_at	0.7320806	2.91E-01	1.17	-6.10826	3.29E-02	PRSS33	protease, serine 33
1552354_at	1	1	2.43E-13	-6.82287	8.88E-16	CBARP	CACN beta subunit associated regulatory protein
1552355_s_at	1	1	2.43E-13	-6.82287	8.88E-16	CBARP	CACN beta subunit associated regulatory protein
1552359_at	0.7744232	4.44E-01	-8.25E-01	-6.44755	-1.72E-01	MCMDC2	minichromosome maintenance domain containing 2
1552360_a_at	0.7719967	4.39E-01	-8.35E-01	-6.43945	-4.28E-01	TIRAP	TIR domain containing adaptor protein
1552362_a_at	0.4603078	6.29E-02	2.34	-4.62613	2.3	LEAP2	liver enriched antimicrobial peptide 2
1552364_s_at	0.9382951	6.34E-01	5.04E-01	-6.67775	2.01E-03	MSI2	musashi RNA binding protein 2
1552365_at	0.3962112	3.80E-02	2.73	-4.09636	1.49	SCIN	scinderin
1552367_a_at	1	7.45E-01	-3.43E-01	-6.75485	-9.53E-02	SCIN	scinderin
1552368_at	1	1	2.43E-13	-6.82287	8.88E-16	CTCFL	CCCTC-binding factor like
1552370_at	1	9.97E-01	-3.51E-03	-6.82286	-3.44E-03	C4orf33	chromosome 4 open reading frame 33
1552372_at	1	1	2.43E-13	-6.82287	8.88E-16	C4orf33	chromosome 4 open reading frame 33
1552373_s_at	0.7235316	2.65E-01	1.24	-6.0285	9.05E-01	C4orf33	chromosome 4 open reading frame 33
1552375_at	0.768005	3.74E-01	9.68E-01	-6.31746	4.87E-01	ZNF333	zinc finger protein 333
1552377_s_at	1	8.86E-01	1.51E-01	-6.80961	1.40E-01	TVP23C	trans-golgi network vesicle protein 23 homolog C (S. cerevisiae)
1552378_s_at	0.7235316	2.65E-01	1.24	-6.02954	5.15E-01	RDH10	retinol dehydrogenase 10 (all-trans)
1552379_at	1	1	2.43E-13	-6.82287	8.88E-16	RDH10	retinol dehydrogenase 10 (all-trans)
1552381_at	0.768005	4.10E-01	-8.93E-01	-6.38757	-4.09E-01	SRSF12	serine and arginine rich splicing factor 12
1552383_at	0.8338358	5.16E-01	-6.95E-01	-6.55176	-1.55E-01	FAM71A	family with sequence similarity 71 member A
1552384_a_at	1	1	2.43E-13	-6.82287	8.88E-16	FAM71A	family with sequence similarity 71 member A
1552386_at	0.7387523	3.00E-01	-1.15	-6.13454	-1.50E-01	GAPT	GRB2-binding adaptor protein, transmembrane
1552388_at	0.5996196	1.31E-01	1.78	-5.3668	2.49E-01	FLJ30901///SCUBE1	uncharacterized protein FLJ30901///signal peptide, CUB domain and EGF like domain containing 1
1552389_at	0.7235316	2.23E-01	1.38	-5.87522	6.50E-01	ERICH5	glutamate rich 5
1552390_a_at	0.7235316	2.70E-01	1.23	-6.04506	4.01E-01	ERICH5	glutamate rich 5
1552391_at	1	1	2.43E-13	-6.82287	8.88E-16	CCDC185	coiled-coil domain containing 185
1552393_at	0.768005	4.17E-01	-8.79E-01	-6.40056	-1.95E-01	ENTHD1	ENTH domain containing 1
1552394_a_at	0.768005	4.17E-01	-8.78E-01	-6.40083	-1.04E-01	ENTHD1	ENTH domain containing 1
1552395_at	1	9.67E-01	4.30E-02	-6.82178	1.57E-04	TSSK3	testis specific serine kinase 3
1552396_at	1	1	2.43E-13	-6.82287	8.88E-16	WFDC6	WAP four-disulfide core domain 6
1552398_a_at	0.5919778	1.26E-01	-1.81	-5.33199	-7.78E-01	CLEC12A	C-type lectin domain family 12 member A
1552399_a_at	1	1	0	-6.82287	0	BRF1	BRF1, RNA polymerase III transcription initiation factor 90 kDa subunit
1552400_a_at	0.4400176	5.40E-02	2.45	-4.46697	1.83	TMEM266	transmembrane protein 266
1552401_a_at	1	9.65E-01	-4.57E-02	-6.82164	-1.67E-04	GRIK1-AS2///BACH1	GRIK1 antisense RNA 2///BTB domain and CNC homolog 1
1552402_at	0.768005	3.58E-01	1.01	-6.28107	6.24E-03	CALML6	calmodulin like 6
1552405_at	1	1	2.43E-13	-6.82287	8.88E-16	NLRP5	NLR family pyrin domain containing 5
1552408_at	1	1	2.43E-13	-6.82287	8.88E-16	ODF4	outer dense fiber of sperm tails 4
1552409_a_at	1	1	2.43E-13	-6.82287	8.88E-16	ODF4	outer dense fiber of sperm tails 4
1552410_at	0.4790092	7.13E-02	2.24	-4.75517	1.42	CLEC4F	C-type lectin domain family 4 member F
1552411_at	0.768005	4.17E-01	-8.79E-01	-6.40048	-4.02E-01	DEFB106B///DEFB106A	defensin beta 106B///defensin beta 106A
1552412_a_at	1	1	2.43E-13	-6.82287	8.88E-16	DEFB106B///DEFB106A	defensin beta 106B///defensin beta 106A
1552414_at	0.7891345	4.65E-01	-7.86E-01	-6.48065	-7.91E-02	WFDC9	WAP four-disulfide core domain 9
1552415_a_at	1	1	2.43E-13	-6.82287	8.88E-16	WFDC9	WAP four-disulfide core domain 9
1552417_a_at	0.4889997	7.54E-02	-2.2	-4.81243	-5.78E-01	NEDD1	neural precursor cell expressed, developmentally down-regulated 1
1552418_at	1	8.90E-01	-1.45E-01	-6.81055	-5.37E-04	TTLL10	tubulin tyrosine ligase like 10
1552419_s_at	0.768005	4.26E-01	-8.60E-01	-6.41723	-1.53E-02	TTLL10	tubulin tyrosine ligase like 10
1552421_a_at	1	1	2.43E-13	-6.82287	8.88E-16	CALR3	calreticulin 3
1552422_at	0.8832552	5.73E-01	5.99E-01	-6.61926	1.67E-01	C10orf25	chromosome 10 open reading frame 25
1552423_at	0.9813294	6.82E-01	-4.33E-01	-6.71514	-3.07E-01	ETV3	ETS variant 3
1552424_at	1	1	2.43E-13	-6.82287	8.88E-16	KLHL10	kelch like family member 10
1552425_a_at	0.8255512	5.06E-01	-7.11E-01	-6.53977	-8.75E-03	KLHL10	kelch like family member 10
1552426_a_at	0.7769989	4.49E-01	-8.16E-01	-6.45517	-1.17E-01	TM2D3	TM2 domain containing 3
1552427_at	0.6989954	1.99E-01	1.46	-5.7675	8.31E-01	ZNF485	zinc finger protein 485
1552430_at	0.768005	4.17E-01	-8.79E-01	-6.40042	-4.63E-01	WDR17	WD repeat domain 17
1552432_at	1	8.25E-01	2.32E-01	-6.7916	1.02E-02	MFSD6L	major facilitator superfamily domain containing 6 like
1552436_a_at	0.768005	4.17E-01	-8.79E-01	-6.40048	-3.97E-01	LOC100653137///CDH23	cadherin-23-like///cadherin-related 23
1552438_a_at	1	1	2.43E-13	-6.82287	8.88E-16	ANKAR	ankyrin and armadillo repeat containing
1552439_s_at	0.7235316	2.61E-01	1.25	-6.01523	8.66E-01	MEGF11	multiple EGF like domains 11
1552440_at	0.7278881	2.85E-01	1.19	-6.09013	1.47E-02	GPR182	G protein-coupled receptor 182
1552445_a_at	1	1	2.43E-13	-6.82287	8.88E-16	ESX1	ESX homeobox 1
1552448_a_at	1	1	2.43E-13	-6.82287	8.88E-16	FAM167A-AS1	FAM167A antisense RNA 1
1552449_a_at	1	9.18E-01	-1.07E-01	-6.81611	-3.95E-04	SCGB1C2///SCGB1C1	secretoglobin family 1C member 2///secretoglobin family 1C member 1
1552450_a_at	0.8596169	5.45E-01	6.45E-01	-6.58848	2.75E-03	DNAJC5G	DnaJ heat shock protein family (Hsp40) member C5 gamma
1552452_at	0.7780536	4.51E-01	-8.13E-01	-6.45811	-7.80E-03	WDR88	WD repeat domain 88
1552453_a_at	1	1	2.43E-13	-6.82287	8.88E-16	WDR88	WD repeat domain 88
1552455_at	0.8489791	5.33E-01	-6.66E-01	-6.57352	-2.99E-01	PRUNE2	prune homolog 2
1552456_a_at	1	1	2.43E-13	-6.82287	8.88E-16	MBD3L2	methyl-CpG binding domain protein 3 like 2
1552457_a_at	1	8.82E-01	-1.56E-01	-6.80865	-2.40E-02	ADAMTSL1	ADAMTS like 1
1552458_at	1	8.93E-01	-1.41E-01	-6.8112	-5.22E-04	MBD3L1	methyl-CpG binding domain protein 3 like 1
1552459_a_at	0.768005	3.95E-01	-9.24E-01	-6.35918	-8.81E-03	MBD3L1	methyl-CpG binding domain protein 3 like 1
1552461_at	1	9.90E-01	-1.33E-02	-6.82276	-4.84E-05	FAM46D	family with sequence similarity 46 member D
1552463_at	1	1	2.43E-13	-6.82287	8.88E-16	SERPINB11	serpin family B member 11 (gene/pseudogene)
1552466_x_at	0.768005	4.17E-01	-8.79E-01	-6.40053	-2.33E-01	LINC00161	long intergenic non-protein coding RNA 161
1552467_at	1	1	2.43E-13	-6.82287	8.88E-16	DSCR10	Down syndrome critical region 10 (non-protein coding)
1552468_a_at	1	1	2.43E-13	-6.82287	8.88E-16	DSCR10	Down syndrome critical region 10 (non-protein coding)
1552470_a_at	1	1	2.43E-13	-6.82287	8.88E-16	ABHD11	abhydrolase domain containing 11
1552472_a_at	0.7235316	2.43E-01	1.31	-5.95159	7.98E-01	ACAP2	ArfGAP with coiled-coil, ankyrin repeat and PH domains 2
1552473_at	0.6480657	1.59E-01	1.63	-5.55605	7.00E-01	GAMT	guanidinoacetate N-methyltransferase
1552474_a_at	0.9535832	6.51E-01	4.79E-01	-6.69157	2.37E-01	GAMT	guanidinoacetate N-methyltransferase
1552476_s_at	1	9.67E-01	4.38E-02	-6.82174	1.60E-04	PLCD3	phospholipase C delta 3
1552477_a_at	0.3705384	3.09E-02	2.9	-3.87778	1	IRF6	interferon regulatory factor 6
1552478_a_at	1	7.20E-01	-3.78E-01	-6.74039	-4.80E-01	IRF6	interferon regulatory factor 6
1552480_s_at	0.768005	3.72E-01	-9.74E-01	-6.31191	-4.25E-02	PTPRC	protein tyrosine phosphatase, receptor type C
1552481_s_at	0.7435298	3.05E-01	-1.13	-6.14874	-7.76E-01	MAN1A2	mannosidase alpha class 1A member 2
1552482_at	0.768005	4.10E-01	8.93E-01	-6.38722	9.66E-01	RAPH1	Ras association (RalGDS/AF-6) and pleckstrin homology domains 1
1552484_at	1	1	2.43E-13	-6.82287	8.88E-16	SMCR8	Smith-Magenis syndrome chromosome region, candidate 8
1552485_at	0.7253205	2.80E-01	-1.2	-6.07533	-4.44E-01	LACTB	lactamase beta
1552486_s_at	0.7235316	2.64E-01	-1.24	-6.02612	-5.61E-01	LACTB	lactamase beta
1552487_a_at	0.1381985	3.43E-03	4.96	-1.50037	1.31	BNC1	basonuclin 1
1552489_s_at	0.7235316	2.65E-01	1.24	-6.02862	3.24E-01	MPP4	membrane palmitoylated protein 4
1552490_at	0.768005	4.12E-01	-8.90E-01	-6.3907	-5.06E-01	LACE1	lactation elevated 1
1552491_at	1	9.39E-01	8.03E-02	-6.8191	4.92E-02	IDI2	isopentenyl-diphosphate delta isomerase 2
1552493_s_at	1	1	2.43E-13	-6.82287	8.88E-16	CYP11B1	cytochrome P450 family 11 subfamily B member 1
1552494_at	1	9.78E-01	-2.89E-02	-6.82238	-1.06E-04	TAF8	TATA-box binding protein associated factor 8
1552496_a_at	0.3507658	2.62E-02	3.03	-3.70209	2.79	COBL	cordon-bleu WH2 repeat protein
1552497_a_at	0.57222	1.16E-01	-1.87	-5.24681	-3.18E-01	SLAMF6	SLAM family member 6
1552498_at	0.768005	3.60E-01	1	-6.28641	8.61E-02	ZSCAN20	zinc finger and SCAN domain containing 20
1552499_a_at	0.7235316	2.64E-01	1.25	-6.0259	7.70E-01	ZSCAN20	zinc finger and SCAN domain containing 20
1552501_a_at	0.6882204	1.88E-01	1.5	-5.718	7.41E-01	GPBAR1	G protein-coupled bile acid receptor 1
1552502_s_at	0.3568302	2.76E-02	2.99	-3.75658	1.11	RHBDL2	rhomboid like 2
1552503_at	1	1	2.43E-13	-6.82287	8.88E-16	FRAS1	Fraser extracellular matrix complex subunit 1
1552504_a_at	1	9.41E-01	-7.72E-02	-6.81938	-1.13E-01	BRSK1	BR serine/threonine kinase 1
1552506_at	1	1	2.43E-13	-6.82287	8.88E-16	CRB2	crumbs 2, cell polarity complex component
1552507_at	0.5977883	1.30E-01	-1.79	-5.35989	-1.03	KCNE4	potassium voltage-gated channel subfamily E regulatory subunit 4
1552508_at	1	1	2.43E-13	-6.82287	8.88E-16	KCNE4	potassium voltage-gated channel subfamily E regulatory subunit 4
1552509_a_at	0.3916953	3.66E-02	2.76	-4.05696	2.98	CD300LG	CD300 molecule like family member g
1552510_at	0.9746178	6.74E-01	-4.44E-01	-6.70953	-1.88E-03	SLC34A3	solute carrier family 34 member 3
1552511_a_at	1	1	2.43E-13	-6.82287	8.88E-16	CPA6	carboxypeptidase A6
1552514_at	0.7256507	2.81E-01	1.2	-6.07773	1.66E-02	WBP2NL	WBP2 N-terminal like
1552515_at	0.7470428	3.09E-01	1.12	-6.15935	9.59E-03	HIPK1	homeodomain interacting protein kinase 1
1552516_a_at	0.7694312	4.34E-01	-8.45E-01	-6.43057	-1.93E-02	HIPK1	homeodomain interacting protein kinase 1
1552518_s_at	0.7635638	3.26E-01	-1.08	-6.20578	-4.37E-01	MTBP	MDM2 binding protein
1552519_at	0.730588	2.89E-01	1.18	-6.10293	5.70E-01	ACVR1C	activin A receptor type 1C
1552520_at	0.5040752	8.26E-02	2.13	-4.90597	5.25E-02	TMEM74	transmembrane protein 74
1552521_a_at	1	9.72E-01	-3.64E-02	-6.82209	-2.31E-04	TMEM74	transmembrane protein 74
1552522_at	1	1	2.43E-13	-6.82287	8.88E-16	TIGD4	tigger transposable element derived 4
1552523_a_at	0.9952321	6.99E-01	-4.08E-01	-6.72689	-1.60E-03	TIGD4	tigger transposable element derived 4
1552524_at	1	8.08E-01	-2.55E-01	-6.78502	-9.73E-04	ART5	ADP-ribosyltransferase 5
1552526_at	1	1	2.43E-13	-6.82287	8.88E-16	FAM71C	family with sequence similarity 71 member C
1552528_at	1	1	2.43E-13	-6.82287	8.88E-16	LINC01547	long intergenic non-protein coding RNA 1547
1552531_a_at	0.7235316	2.67E-01	1.24	-6.03369	6.64E-02	NLRP11	NLR family pyrin domain containing 11
1552532_a_at	0.4143787	4.32E-02	2.63	-4.23365	1.47	ATP6V1C2	ATPase H+ transporting V1 subunit C2
1552535_at	1	1	2.43E-13	-6.82287	8.88E-16	CLDN19	claudin 19
1552536_at	0.5162907	8.82E-02	-2.08	-4.97275	-8.89E-01	VTI1A	vesicle transport through interaction with t-SNAREs 1A
1552538_a_at	1	1	2.43E-13	-6.82287	8.88E-16	KIF6	kinesin family member 6
1552540_s_at	0.510561	8.56E-02	2.1	-4.94281	7.81E-01	IQCD	IQ motif containing D
1552541_at	0.768005	4.22E-01	-8.69E-01	-6.40941	-3.19E-01	TAGAP	T-cell activation RhoGTPase activating protein
1552542_s_at	0.7235316	2.66E-01	1.24	-6.03253	5.96E-02	TAGAP	T-cell activation RhoGTPase activating protein
1552543_a_at	1	9.99E-01	-1.33E-03	-6.82286	-4.87E-06	STON2	stonin 2
1552544_at	0.4186048	4.49E-02	2.6	-4.27241	8.22E-01	SERPINA12	serpin family A member 12
1552546_a_at	0.768005	4.18E-01	-8.76E-01	-6.40331	-1.70E-01	LETM2	leucine zipper and EF-hand containing transmembrane protein 2
1552548_at	1	1	2.43E-13	-6.82287	8.88E-16	BSND	barttin CLCNK type accessory beta subunit
1552549_a_at	1	7.99E-01	2.68E-01	-6.7811	1.00E-03	BSND	barttin CLCNK type accessory beta subunit
1552552_s_at	0.768005	4.17E-01	-8.79E-01	-6.40039	-6.90E-01	CLEC4C	C-type lectin domain family 4 member C
1552553_a_at	0.768005	3.38E-01	-1.05	-6.23541	-7.71E-02	NLRC4	NLR family CARD domain containing 4
1552554_a_at	1	1	2.43E-13	-6.82287	8.88E-16	NLRC4	NLR family CARD domain containing 4
1552555_at	0.7235316	2.65E-01	1.24	-6.02934	1.30E-01	PRSS36	protease, serine 36
1552557_a_at	0.6891676	1.90E-01	1.5	-5.72368	2.82E-01	ZDHHC15	zinc finger DHHC-type containing 15
1552558_a_at	1	1	2.43E-13	-6.82287	8.88E-16	RAI1	retinoic acid induced 1
1552559_a_at	1	1	2.43E-13	-6.82287	8.88E-16	CDK15	cyclin dependent kinase 15
1552562_at	0.6357867	1.51E-01	1.67	-5.51024	1.66	ZNF570	zinc finger protein 570
1552563_a_at	1	1	2.43E-13	-6.82287	8.88E-16
1552564_at	1	1	2.43E-13	-6.82287	8.88E-16	NUDT9P1	nudix hydrolase 9 pseudogene 1
1552566_at	0.4547415	6.10E-02	2.36	-4.59383	2.54	BTBD16	BTB domain containing 16
1552568_at	1	1	2.43E-13	-6.82287	8.88E-16	RTP3	receptor transporter protein 3
1552569_a_at	0.7235316	2.34E-01	1.34	-5.9163	5.52E-02	RTP3	receptor transporter protein 3
1552570_at	0.768005	3.74E-01	9.69E-01	-6.31671	6.20E-01	TSPEAR	thrombospondin type laminin G domain and EAR repeats
1552572_a_at	0.9066511	5.99E-01	5.59E-01	-6.64529	1.71E-02	MIPOL1	mirror-image polydactyly 1
1552573_s_at	1	9.68E-01	4.19E-02	-6.82184	2.32E-02	MIPOL1	mirror-image polydactyly 1
1552575_a_at	0.768005	4.26E-01	8.61E-01	-6.41607	7.98E-01	C6orf141	chromosome 6 open reading frame 141
1552576_at	0.8782426	5.68E-01	6.08E-01	-6.61338	1.99E-02	ALMS1P1	ALMS1, centrosome and basal body associated protein pseudogene 1
1552578_a_at	0.7663713	3.30E-01	-1.07	-6.21464	-1.14E-01	MYO3B	myosin IIIB
1552579_a_at	0.7235316	2.66E-01	1.24	-6.02993	1.07E-01	ADAM21	ADAM metallopeptidase domain 21
1552580_at	0.7692284	4.32E-01	-8.48E-01	-6.4279	-5.65E-02	TRIML2	tripartite motif family like 2
1552582_at	0.766335	3.30E-01	-1.07	-6.21428	-1.28	ABCC13	ATP binding cassette subfamily C member 13 (pseudogene)
1552583_s_at	1	8.06E-01	-2.58E-01	-6.78415	-9.85E-04	ABCC13	ATP binding cassette subfamily C member 13 (pseudogene)
1552584_at	0.553979	1.07E-01	-1.93	-5.16971	-4.39E-01	IL12RB1	interleukin 12 receptor subunit beta 1
1552585_s_at	1	1	2.43E-13	-6.82287	8.88E-16	GTF2A1L	general transcription factor IIA subunit 1 like
1552586_at	0.7235316	2.66E-01	1.24	-6.03063	5.39E-02	TRPV3	transient receptor potential cation channel subfamily V member 3
1552587_at	1	9.95E-01	-6.49E-03	-6.82284	-2.37E-05	CNBD1	cyclic nucleotide binding domain containing 1
1552588_a_at	1	1	2.43E-13	-6.82287	8.88E-16	CNBD1	cyclic nucleotide binding domain containing 1
1552590_a_at	1	1	2.43E-13	-6.82287	8.88E-16	ABCC12	ATP binding cassette subfamily C member 12
1552592_at	0.768005	4.22E-01	-8.69E-01	-6.40907	-2.15E-02	MMP21	matrix metallopeptidase 21
1552594_at	0.768005	4.19E-01	-8.75E-01	-6.40418	-3.29E-02	TMEM190	transmembrane protein 190
1552596_at	1	1	2.43E-13	-6.82287	8.88E-16	GAS2L2	growth arrest specific 2 like 2
1552598_at	1	9.76E-01	-3.19E-02	-6.82227	-1.16E-04	KCNG4	potassium voltage-gated channel modifier subfamily G member 4
1552599_at	1	1	2.43E-13	-6.82287	8.88E-16	PXT1	peroxisomal, testis specific 1
1552602_at	1	1	2.43E-13	-6.82287	8.88E-16	CACNG5	calcium voltage-gated channel auxiliary subunit gamma 5
1552604_at	0.768005	4.18E-01	-8.77E-01	-6.40173	-5.63E-02	LINC00308	long intergenic non-protein coding RNA 308
1552605_s_at	1	1	2.43E-13	-6.82287	8.88E-16	LINC00308	long intergenic non-protein coding RNA 308
1552607_at	0.7269594	2.83E-01	1.19	-6.0858	9.77E-01	FAM223A///FAM223B	family with sequence similarity 223 member A (non-protein coding)///family with sequence similarity 223 member B (non-protein coding)
1552608_at	1	1	2.43E-13	-6.82287	8.88E-16	WFDC11	WAP four-disulfide core domain 11
1552609_s_at	0.9373156	6.33E-01	-5.05E-01	-6.67671	-2.26E-03	IFNL3///IFNL2	interferon lambda 3///interferon lambda 2
1552610_a_at	0.3398989	2.39E-02	-3.11	-3.60277	-6.80E-01	JAK1	Janus kinase 1
1552611_a_at	0.725455	2.80E-01	-1.2	-6.07605	-4.39E-01	JAK1	Janus kinase 1
1552612_at	0.6807857	1.81E-01	-1.54	-5.67946	-2.31	CDC42SE2	CDC42 small effector 2
1552613_s_at	0.5205876	9.06E-02	-2.06	-5.00005	-8.50E-01	CDC42SE2	CDC42 small effector 2
1552615_at	0.768005	4.18E-01	-8.76E-01	-6.40323	-3.81E-02	ACACB	acetyl-CoA carboxylase beta
1552616_a_at	0.5415009	1.00E-01	1.98	-5.10422	3.30E-01	ACACB	acetyl-CoA carboxylase beta
1552617_a_at	0.7353819	2.96E-01	-1.16	-6.12281	-8.08E-01	RFWD2	ring finger and WD repeat domain 2
1552618_at	0.768005	3.57E-01	1.01	-6.27845	3.96E-01	STX6	syntaxin 6
1552619_a_at	0.723837	2.74E-01	1.22	-6.05836	4.86E-01	ANLN	anillin actin binding protein
1552620_at	0.4166804	4.42E-02	2.61	-4.2569	5.4	SPRR4	small proline rich protein 4
1552621_at	0.7663259	3.30E-01	-1.07	-6.2142	-6.04E-01	UPK3BL///POLR2J3///POLR2J2///POLR2J	uroplakin 3B-like///RNA polymerase II subunit J3///RNA polymerase II subunit J2///RNA polymerase II subunit J
1552622_s_at	0.705901	2.05E-01	-1.44	-5.79715	-7.46E-01	UPK3BL///POLR2J3///LOC441259///POLR2J2///POLR2J	uroplakin 3B-like///RNA polymerase II subunit J3///PMS1 homolog 2, mismatch repair system component pseudogene///RNA polymerase II subunit J2///RNA polymerase II subunit J
1552623_at	0.7775733	4.50E-01	-8.15E-01	-6.45658	-7.92E-03	HSH2D	hematopoietic SH2 domain containing
1552625_a_at	1	7.59E-01	-3.23E-01	-6.76237	-1.30E-01	TRNT1	tRNA nucleotidyl transferase 1
1552626_a_at	0.8315441	5.13E-01	-6.99E-01	-6.54873	-5.95E-03	TMEM163	transmembrane protein 163
1552627_a_at	0.6891249	1.89E-01	-1.5	-5.72252	-5.89E-01	ARHGAP5	Rho GTPase activating protein 5
1552628_a_at	0.7944306	4.71E-01	-7.75E-01	-6.48963	-3.95E-01	HERPUD2	HERPUD family member 2
1552629_a_at	0.768005	4.17E-01	-8.79E-01	-6.40056	-1.96E-01	JMJD6	arginine demethylase and lysine hydroxylase
1552630_a_at	0.7681771	4.27E-01	-8.58E-01	-6.41925	-1.44E-02	SRCAP	Snf2-related CREBBP activator protein
1552631_a_at	1	1	2.43E-13	-6.82287	8.88E-16	MAP3K6	mitogen-activated protein kinase kinase kinase 6
1552632_a_at	1	8.36E-01	2.17E-01	-6.7954	1.76E-01	ARSG	arylsulfatase G
1552633_at	0.6895376	1.90E-01	1.5	-5.72725	7.71E-01	ZNF101	zinc finger protein 101
1552634_a_at	0.4979767	7.96E-02	2.16	-4.86823	1.09	ZNF101	zinc finger protein 101
1552637_at	1	1	2.43E-13	-6.82287	8.88E-16	PTPN11	protein tyrosine phosphatase, non-receptor type 11
1552639_at	1	8.47E-01	-2.02E-01	-6.79906	-7.58E-04	KLHDC7B	kelch domain containing 7B
1552641_s_at	1	9.28E-01	9.50E-02	-6.81758	3.94E-02	ATAD3B///ATAD3A	ATPase family, AAA domain containing 3B///ATPase family, AAA domain containing 3A
1552643_at	0.5174613	8.91E-02	-2.07	-4.98364	-8.71E-01	ZNF626	zinc finger protein 626
1552644_a_at	0.5234541	9.21E-02	2.04	-5.01716	5.12E-01	PHC3	polyhomeotic homolog 3
1552646_at	1	7.59E-01	-3.23E-01	-6.76222	-1.76E-01	IL11RA	interleukin 11 receptor subunit alpha
1552648_a_at	0.7235316	2.68E-01	1.23	-6.03961	1.59E-01	TNFRSF10A	TNF receptor superfamily member 10a
1552649_a_at	0.7761791	4.47E-01	-8.20E-01	-6.45171	-8.35E-03	RAD51L3-RFFL///RFFL	RAD51L3-RFFL readthrough///ring finger and FYVE-like domain containing E3 ubiquitin protein ligase
1552651_a_at	0.7390681	3.00E-01	1.15	-6.13534	1.08E-02	RAD51L3-RFFL///RFFL	RAD51L3-RFFL readthrough///ring finger and FYVE-like domain containing E3 ubiquitin protein ligase
1552652_at	0.7052618	2.05E-01	1.44	-5.79545	8.99E-01	HPS4	HPS4, biogenesis of lysosomal organelles complex 3 subunit 2
1552656_s_at	0.768005	4.17E-01	-8.79E-01	-6.40064	-1.50E-01	UHMK1	U2AF homology motif (UHM) kinase 1
1552657_a_at	1	1	2.43E-13	-6.82287	8.88E-16	TXNDC2	thioredoxin domain containing 2
1552658_a_at	0.280482	1.54E-02	-3.49	-3.12597	-3.18	NAV3	neuron navigator 3
1552660_a_at	0.7495616	3.11E-01	-1.12	-6.16664	-2.42E-01	C5orf22	chromosome 5 open reading frame 22
1552661_at	0.4417118	5.48E-02	2.44	-4.48194	5.83E-02	PCDHGB7	protocadherin gamma subfamily B, 7
1552662_a_at	0.768005	4.17E-01	-8.79E-01	-6.40064	-1.47E-01	PCDHGB7	protocadherin gamma subfamily B, 7
1552663_a_at	1	1	2.43E-13	-6.82287	8.88E-16	ERC1	ELKS/RAB6-interacting/CAST family member 1
1552664_at	0.768005	4.10E-01	-8.93E-01	-6.3874	-3.04E-01	FLCN	folliculin
1552665_at	0.3399605	2.39E-02	-3.11	-3.60408	-1.04	JMJD1C-AS1	JMJD1C antisense RNA 1
1552666_a_at	1	1	2.43E-13	-6.82287	8.88E-16	LRRC7	leucine rich repeat containing 7
1552667_a_at	0.768005	4.17E-01	-8.79E-01	-6.40053	-2.33E-01	SH2D3C	SH2 domain containing 3C
1552669_at	1	1	2.43E-13	-6.82287	8.88E-16	PPP1R3B	protein phosphatase 1 regulatory subunit 3B
1552670_a_at	1	8.75E-01	-1.65E-01	-6.80693	-8.54E-02	PPP1R3B	protein phosphatase 1 regulatory subunit 3B
1552671_a_at	0.6202989	1.42E-01	-1.72	-5.44995	-6.42E-01	SLC9A7	solute carrier family 9 member A7
1552672_a_at	0.7235316	2.65E-01	1.24	-6.02664	1.70E-01	IGSF3	immunoglobulin superfamily member 3
1552673_at	1	9.59E-01	-5.36E-02	-6.82118	-1.96E-04	RFX6	regulatory factor X6
1552674_at	0.9792325	6.80E-01	-4.35E-01	-6.71373	-1.83E-03	DIRC1	disrupted in renal carcinoma 1
1552675_at	0.768005	3.62E-01	-9.96E-01	-6.28987	-2.91E-01	DNAJB7	DnaJ heat shock protein family (Hsp40) member B7
1552676_at	1	1	2.43E-13	-6.82287	8.88E-16	UCN3	urocortin 3
1552677_a_at	1	8.65E-01	1.78E-01	-6.80431	8.41E-03	DIP2A	disco interacting protein 2 homolog A
1552678_a_at	0.768005	3.34E-01	1.06	-6.22417	1.99E-01	USP28	ubiquitin specific peptidase 28
1552680_a_at	0.768005	3.57E-01	1.01	-6.28046	1.26E-02	KNL1	kinetochore scaffold 1
1552682_a_at	1	1	2.43E-13	-6.82287	8.88E-16	KNL1	kinetochore scaffold 1
1552684_a_at	0.768005	3.98E-01	9.17E-01	-6.36539	7.73E-02	SENP8	SUMO/sentrin peptidase family member, NEDD8 specific
1552685_a_at	0.8362181	5.18E-01	-6.91E-01	-6.5553	-1.09	GRHL1	grainyhead like transcription factor 1
1552686_at	0.8872262	5.77E-01	-5.93E-01	-6.62324	-2.94E-03	CNBD2	cyclic nucleotide binding domain containing 2
1552687_a_at	0.7235316	2.67E-01	1.24	-6.0354	1.01E-01	CNBD2	cyclic nucleotide binding domain containing 2
1552689_at	0.768005	3.68E-01	-9.82E-01	-6.3039	-5.66E-01	CASKIN1	CASK interacting protein 1
1552690_a_at	0.7263985	2.82E-01	1.2	-6.08109	1.60E-02	CACNA2D4	calcium voltage-gated channel auxiliary subunit alpha2delta 4
1552691_at	0.9580356	6.56E-01	-4.71E-01	-6.69575	-2.03E-03	ARL11	ADP ribosylation factor like GTPase 11
1552693_at	1	1	2.43E-13	-6.82287	8.88E-16	ARL11	ADP ribosylation factor like GTPase 11
1552694_at	0.4480374	5.82E-02	-2.4	-4.54507	-2.35	SLC2A13	solute carrier family 2 member 13
1552695_a_at	0.4001752	3.88E-02	-2.71	-4.11993	-1.58	SLC2A13	solute carrier family 2 member 13
1552696_at	0.7140623	2.15E-01	1.41	-5.83856	3.42E-01	NIPA1	non imprinted in Prader-Willi/Angelman syndrome 1
1552698_at	1	1	2.43E-13	-6.82287	8.88E-16	TUBA3FP	tubulin alpha 3f pseudogene
1552701_a_at	0.8952965	5.86E-01	5.79E-01	-6.63234	3.99E-01	CARD16	caspase recruitment domain family member 16
1552703_s_at	0.8693994	5.57E-01	6.26E-01	-6.60168	3.47E-01	CARD16///CASP1	caspase recruitment domain family member 16///caspase 1
1552705_at	1	7.49E-01	-3.37E-01	-6.75695	-3.16E-02	DUSP19	dual specificity phosphatase 19
1552708_a_at	0.7235316	2.53E-01	-1.28	-5.98593	-1.74	DUSP19	dual specificity phosphatase 19
1552711_a_at	0.3479051	2.54E-02	3.06	-3.66763	6.97E-01	CYB5D1	cytochrome b5 domain containing 1
1552712_a_at	0.1366662	3.36E-03	4.98	-1.47781	1.71	NMNAT2	nicotinamide nucleotide adenylyltransferase 2
1552713_a_at	1	1	2.43E-13	-6.82287	8.88E-16	SLC4A1	solute carrier family 4 member 1 (Diego blood group)
1552714_at	0.768005	4.10E-01	-8.92E-01	-6.38837	-1.11	CREG2	cellular repressor of E1A stimulated genes 2
1552715_a_at	1	1	2.43E-13	-6.82287	8.88E-16	RXFP1	relaxin/insulin like family peptide receptor 1
1552716_at	1	9.41E-01	-7.70E-02	-6.81939	-1.47E-02	SPEF2	sperm flagellar 2
1552717_s_at	0.7235316	2.66E-01	1.24	-6.03088	7.75E-02	CEP170P1///CEP170	centrosomal protein 170 pseudogene 1///centrosomal protein 170
1552718_at	0.731729	2.90E-01	1.17	-6.10698	2.58E-01	DTD1	D-tyrosyl-tRNA deacylase 1
1552719_at	0.768005	3.92E-01	-9.30E-01	-6.3537	-4.09E-01	CASC4	cancer susceptibility candidate 4
1552721_a_at	0.7235316	2.65E-01	1.24	-6.02865	2.90E-01	FGF1	fibroblast growth factor 1
1552722_at	0.768005	4.16E-01	-8.80E-01	-6.3991	-2.78E-01	ARPP21	cAMP regulated phosphoprotein 21
1552724_at	0.5391304	9.93E-02	1.99	-5.0929	1.91E-01	RHOXF1	Rhox homeobox family member 1
1552725_s_at	1	9.05E-01	-1.26E-01	-6.81364	-4.63E-04	ADAMTS17	ADAM metallopeptidase with thrombospondin type 1 motif 17
1552726_at	0.707034	2.06E-01	-1.44	-5.80227	-4.02E-01	ADAMTS17	ADAM metallopeptidase with thrombospondin type 1 motif 17
1552727_s_at	0.768005	3.66E-01	-9.87E-01	-6.29853	-4.03E-01	ADAMTS17	ADAM metallopeptidase with thrombospondin type 1 motif 17
1552729_at	0.4991837	8.04E-02	2.15	-4.87901	4.32E-01	SNORA17B///SNORA17A///SNHG7	small nucleolar RNA, H/ACA box 17B///small nucleolar RNA, H/ACA box 17A///small nucleolar RNA host gene 7
1552730_at	0.768005	4.17E-01	-8.78E-01	-6.40091	-9.49E-02	DHH	desert hedgehog
1552731_at	0.909748	6.02E-01	5.54E-01	-6.64832	2.49E-02	ABRA	actin binding Rho activating protein
1552732_at	1	8.62E-01	-1.82E-01	-6.80355	-6.79E-04	ABRA	actin binding Rho activating protein
1552733_at	0.7701121	4.35E-01	8.42E-01	-6.43313	3.27E-01	KLHDC1	kelch domain containing 1
1552734_at	0.768005	3.86E-01	-9.42E-01	-6.34241	-2.17E-01	RICTOR	RPTOR independent companion of MTOR complex 2
1552735_at	0.768005	3.80E-01	9.55E-01	-6.33008	3.75E-01	PCDHGA4	protocadherin gamma subfamily A, 4
1552736_a_at	0.768005	3.76E-01	-9.65E-01	-6.32052	-1.79E-01	NETO1	neuropilin and tolloid like 1
1552737_s_at	0.4901108	7.61E-02	2.19	-4.82245	1.24	WWP2	WW domain containing E3 ubiquitin protein ligase 2
1552738_a_at	0.8447397	5.28E-01	6.74E-01	-6.56749	7.77E-01	ST7L	suppression of tumorigenicity 7 like
1552739_s_at	0.768005	3.61E-01	9.98E-01	-6.28786	2.09E-01	ST7L	suppression of tumorigenicity 7 like
1552740_at	0.7235316	2.65E-01	1.24	-6.02916	1.45E-01	C2orf15	chromosome 2 open reading frame 15
1552742_at	0.143394	3.68E-03	4.88	-1.57679	9.00E-01	KCNH8	potassium voltage-gated channel subfamily H member 8
1552743_at	1	1	2.43E-13	-6.82287	8.88E-16	MCF2L	MCF.2 cell line derived transforming sequence like
1552745_at	0.768005	4.17E-01	-8.78E-01	-6.40093	-9.21E-02	SLCO6A1	solute carrier organic anion transporter family member 6A1
1552747_a_at	0.768005	4.17E-01	-8.79E-01	-6.40052	-2.49E-01	PP2D1	protein phosphatase 2C like domain containing 1
1552749_a_at	0.4573189	6.20E-02	2.35	-4.61029	7.74E-02	KLC3	kinesin light chain 3
1552750_at	1	1	2.43E-13	-6.82287	8.88E-16	CIB3	calcium and integrin binding family member 3
1552751_a_at	0.7447664	3.06E-01	1.13	-6.15293	1.88E-01	CIB3	calcium and integrin binding family member 3
1552752_a_at	0.768005	4.18E-01	-8.77E-01	-6.40181	-5.46E-02	CADM2	cell adhesion molecule 2
1552754_a_at	0.2935705	1.71E-02	3.4	-3.24226	2.61	CADM2	cell adhesion molecule 2
1552755_at	0.5729384	1.16E-01	1.87	-5.24959	1.25	C9orf66	chromosome 9 open reading frame 66
1552757_s_at	0.7703557	4.36E-01	-8.41E-01	-6.43401	-1.06E-02	C9orf66	chromosome 9 open reading frame 66
1552758_at	1	1	2.43E-13	-6.82287	8.88E-16	HDAC9	histone deacetylase 9
1552760_at	0.768005	4.17E-01	-8.78E-01	-6.40128	-7.02E-02	HDAC9	histone deacetylase 9
1552761_at	0.3605032	2.83E-02	2.97	-3.7829	6.56E-01	SLC16A11	solute carrier family 16 member 11
1552763_at	0.7075562	2.07E-01	1.43	-5.80502	7.56E-02	TMEM67	transmembrane protein 67
1552765_x_at	1	9.05E-01	-1.25E-01	-6.81375	-3.16E-02	TMEM67	transmembrane protein 67
1552766_at	0.768005	4.19E-01	-8.75E-01	-6.40375	-3.50E-02	HS6ST2	heparan sulfate 6-O-sulfotransferase 2
1552767_a_at	0.7074833	2.07E-01	1.43	-5.80368	1.33	HS6ST2	heparan sulfate 6-O-sulfotransferase 2
1552768_at	0.7235316	2.69E-01	1.23	-6.04038	3.46E-02	CAMKK1	calcium/calmodulin dependent protein kinase kinase 1
1552769_at	1	1	2.43E-13	-6.82287	8.88E-16	ZNF625	zinc finger protein 625
1552770_s_at	0.5080953	8.43E-02	2.11	-4.92694	4.26E-01	ZNF563	zinc finger protein 563
1552771_a_at	0.768005	4.17E-01	-8.79E-01	-6.40055	-2.10E-01	LIN9	lin-9 DREAM MuvB core complex component
1552772_at	0.7805771	4.54E-01	-8.07E-01	-6.4631	-5.63E-02	CLEC4D	C-type lectin domain family 4 member D
1552773_at	1	9.70E-01	-3.88E-02	-6.82199	-1.42E-04	CLEC4D	C-type lectin domain family 4 member D
1552774_a_at	0.8772383	5.66E-01	6.10E-01	-6.61193	3.76E-01	SLC25A27	solute carrier family 25 member 27
1552775_at	1	1	2.43E-13	-6.82287	8.88E-16	GPRC6A	G protein-coupled receptor class C group 6 member A
1552777_a_at	1	8.91E-01	-1.43E-01	-6.81085	-4.99E-02	RAET1E	retinoic acid early transcript 1E
1552779_a_at	1	1	2.43E-13	-6.82287	8.88E-16	SLC44A5	solute carrier family 44 member 5
1552782_at	1	8.42E-01	-2.10E-01	-6.79723	-7.88E-04	SLC44A5	solute carrier family 44 member 5
1552783_at	0.768005	4.17E-01	-8.78E-01	-6.40123	-5.82E-01	ZNF417	zinc finger protein 417
1552785_at	0.4065736	4.10E-02	-2.67	-4.17727	-1.25	ZNF781	zinc finger protein 781
1552787_at	0.8509867	5.35E-01	6.61E-01	-6.57659	2.50E-01	HELB	DNA helicase B
1552788_a_at	0.7697026	4.35E-01	-8.43E-01	-6.43179	-1.10E-02	HELB	DNA helicase B
1552789_at	1	9.23E-01	-1.01E-01	-6.8169	-2.60E-02	SEC62	SEC62 homolog, preprotein translocation factor
1552790_a_at	0.330142	2.19E-02	3.18	-3.50805	4.11E-01	SEC62	SEC62 homolog, preprotein translocation factor
1552791_a_at	1	9.07E-01	-1.23E-01	-6.81409	-4.52E-04	TRDN	triadin
1552792_at	0.768005	3.44E-01	1.04	-6.24962	9.42E-02	SOCS4	suppressor of cytokine signaling 4
1552793_at	0.571134	1.15E-01	-1.87	-5.24267	-1.14E-01	C8orf31	chromosome 8 open reading frame 31
1552794_a_at	0.7235316	2.71E-01	1.23	-6.04706	1.02	ZNF547	zinc finger protein 547
1552796_a_at	1	1	2.43E-13	-6.82287	8.88E-16	SIM1	single-minded family bHLH transcription factor 1
1552797_s_at	0.7629548	3.25E-01	1.08	-6.20391	2.34E-01	PROM2	prominin 2
1552798_a_at	0.876055	5.65E-01	6.13E-01	-6.60999	1.56E-01	TLR4	toll like receptor 4
1552799_at	0.4041479	4.04E-02	2.68	-4.16087	5.99E-01	TSNARE1	t-SNARE domain containing 1
1552800_at	1	1	2.43E-13	-6.82287	8.88E-16	ABHD11	abhydrolase domain containing 11
1552801_at	1	1	2.43E-13	-6.82287	8.88E-16	CAPN13	calpain 13
1552803_a_at	0.901665	5.93E-01	-5.68E-01	-6.63973	-2.16E-01	STMN1	stathmin 1
1552804_a_at	0.7235316	2.59E-01	-1.26	-6.00649	-7.14E-03	TIRAP	TIR domain containing adaptor protein
1552806_a_at	1	1	2.43E-13	-6.82287	8.88E-16	SIGLEC10	sialic acid binding Ig like lectin 10
1552807_a_at	0.7333601	2.92E-01	-1.17	-6.11232	-3.33E-01	SIGLEC10	sialic acid binding Ig like lectin 10
1552808_at	0.768005	4.22E-01	-8.69E-01	-6.40941	-2.11E-02	ADAMTSL1	ADAMTS like 1
1552809_at	1	1	2.43E-13	-6.82287	8.88E-16	RFX4	regulatory factor X4
1552811_at	0.4435984	5.55E-02	2.43	-4.49618	6.57E-01	WFIKKN1	WAP, follistatin/kazal, immunoglobulin, kunitz and netrin domain containing 1
1552812_a_at	0.768005	4.13E-01	-8.87E-01	-6.3934	-2.27E-01	SENP1	SUMO1/sentrin specific peptidase 1
1552813_at	1	1	2.43E-13	-6.82287	8.88E-16	KLF14	Kruppel like factor 14
1552814_a_at	0.768005	4.18E-01	-8.77E-01	-6.40207	-5.01E-02	KLF14	Kruppel like factor 14
1552816_at	0.768005	4.16E-01	-8.81E-01	-6.39808	-9.49E-02	NXNL2	nucleoredoxin-like 2
1552818_a_at	1	8.60E-01	-1.85E-01	-6.80281	-6.92E-04	BRS3	bombesin receptor subtype 3
1552819_at	1	1	2.43E-13	-6.82287	8.88E-16	LINC00205	long intergenic non-protein coding RNA 205
1552822_at	1	8.77E-01	-1.62E-01	-6.80756	-1.17E-02	TMX3	thioredoxin related transmembrane protein 3
1552825_at	0.8376641	5.20E-01	-6.88E-01	-6.55741	-1.40E-01	ZNF396	zinc finger protein 396
1552826_at	1	1	2.43E-13	-6.82287	8.88E-16	SLC26A7	solute carrier family 26 member 7
1552827_s_at	1	1	2.43E-13	-6.82287	8.88E-16	SLC26A7	solute carrier family 26 member 7
1552828_at	0.9058609	5.98E-01	-5.60E-01	-6.64434	-2.65E-03	SNX18	sorting nexin 18
1552829_at	0.768005	3.93E-01	-9.28E-01	-6.35536	-9.29E-01
1552830_at	1	1	2.43E-13	-6.82287	8.88E-16	FBXO39	F-box protein 39
1552833_at	1	1	2.43E-13	-6.82287	8.88E-16	B3GNT6	UDP-GlcNAc:betaGal beta-1,3-N-acetylglucosaminyltransferase 6
1552834_at	1	1	-1.22E-13	-6.82287	-4.44E-16	B3GNT6	UDP-GlcNAc:betaGal beta-1,3-N-acetylglucosaminyltransferase 6
1552835_at	0.768005	4.22E-01	-8.68E-01	-6.40992	-2.05E-02	DENND1B	DENN domain containing 1B
1552836_at	0.7235316	2.34E-01	1.34	-5.91781	3.57E-01	ZNF619	zinc finger protein 619
1552837_at	1	1	2.43E-13	-6.82287	8.88E-16	ICK	intestinal cell (MAK-like) kinase
1552839_at	0.768005	4.06E-01	-9.02E-01	-6.37981	-2.12E-01	FAM71D	family with sequence similarity 71 member D
1552841_s_at	1	1	2.43E-13	-6.82287	8.88E-16	BCL2L14	BCL2 like 14
1552842_at	1	1	2.43E-13	-6.82287	8.88E-16	HS6ST3	heparan sulfate 6-O-sulfotransferase 3
1552843_at	1	7.34E-01	-3.58E-01	-6.74858	-1.43E-03	SLC26A1	solute carrier family 26 member 1
1552845_at	0.6757161	1.77E-01	1.55	-5.65896	8.08E-01	CLDN15	claudin 15
1552846_s_at	0.3507658	2.60E-02	-3.04	-3.6923	-1.12	RAB42	RAB42, member RAS oncogene family
1552848_a_at	0.7235316	2.66E-01	-1.24	-6.03234	-3.11E-01	PTCHD1	patched domain containing 1
1552849_at	1	9.90E-01	1.37E-02	-6.82276	5.01E-05	M1AP	meiosis 1 associated protein
1552851_at	1	1	2.43E-13	-6.82287	8.88E-16	ZSCAN4	zinc finger and SCAN domain containing 4
1552852_a_at	0.7235316	2.68E-01	1.23	-6.03831	3.22E-01	ZSCAN4	zinc finger and SCAN domain containing 4
1552853_at	1	1	2.43E-13	-6.82287	8.88E-16	VWA5B1	von Willebrand factor A domain containing 5B1
1552854_a_at	1	1	2.43E-13	-6.82287	8.88E-16	VWA5B1	von Willebrand factor A domain containing 5B1
1552856_at	1	1	2.43E-13	-6.82287	8.88E-16	LINC00311	long intergenic non-protein coding RNA 311
1552857_a_at	1	1	2.43E-13	-6.82287	8.88E-16	HTR6	5-hydroxytryptamine receptor 6
1552858_at	1	1	2.43E-13	-6.82287	8.88E-16	MAGEB6	MAGE family member B6
1552860_at	0.768005	4.17E-01	-8.78E-01	-6.40121	-7.31E-02	LOC101930171///LOC101930165///LOC101929858///LOC101060464///TCEB3CL2///TCEB3CL///TCEB3C	RNA polymerase II transcription factor SIII subunit A3-like///RNA polymerase II transcription factor SIII subunit A3-like///RNA polymerase II transcription factor SIII subunit A3-like///RNA polymerase II transcription factor SIII subunit A3-like///transcription elongation factor B subunit 3C like 2///transcription elongation factor B subunit 3C like///transcription elongation factor B subunit 3C
1552862_at	1	9.35E-01	8.60E-02	-6.81853	2.16E-02	RUSC1-AS1	RUSC1 antisense RNA 1
1552863_a_at	1	7.54E-01	-3.30E-01	-6.7598	-1.30E-03	CACNG6	calcium voltage-gated channel auxiliary subunit gamma 6
1552865_a_at	0.768005	4.17E-01	-8.79E-01	-6.4005	-3.10E-01	LMNTD1	lamin tail domain containing 1
1552867_at	0.9746756	6.74E-01	4.44E-01	-6.70965	1.93E-01
1552868_at	1	1	2.43E-13	-6.82287	8.88E-16	CIRBP-AS1	CIRBP antisense RNA 1
1552870_s_at	0.5791991	1.19E-01	1.85	-5.2753	1.34	AXDND1	axonemal dynein light chain domain containing 1
1552872_at	1	1	2.43E-13	-6.82287	8.88E-16	ASMTL-AS1	ASMTL antisense RNA 1
1552873_s_at	0.7637851	3.26E-01	1.08	-6.20629	6.56E-02	ASMTL-AS1	ASMTL antisense RNA 1
1552875_a_at	0.768005	4.02E-01	-9.09E-01	-6.37253	-4.30E-01	CD200R1	CD200 receptor 1
1552876_at	0.827922	5.09E-01	-7.06E-01	-6.5436	-4.33E-03	LINC00334	long intergenic non-protein coding RNA 334
1552877_s_at	0.768005	3.31E-01	1.07	-6.21883	5.46E-03	LINC00334	long intergenic non-protein coding RNA 334
1552878_at	1	1	2.43E-13	-6.82287	8.88E-16	ATOH7	atonal bHLH transcription factor 7
1552879_a_at	0.7235316	2.66E-01	1.24	-6.0329	9.20E-03	ATOH7	atonal bHLH transcription factor 7
1552880_at	0.2769676	1.49E-02	-3.52	-3.09535	-9.36E-01	SEC16B	SEC16 homolog B, endoplasmic reticulum export factor
1552882_a_at	1	9.18E-01	-1.08E-01	-6.81603	-8.75E-02	AMER1	APC membrane recruitment protein 1
1552884_at	1	1	2.43E-13	-6.82287	8.88E-16	NKX6-3	NK6 homeobox 3
1552885_a_at	0.768005	4.14E-01	-8.84E-01	-6.39598	-1.34E-01	NKX6-3	NK6 homeobox 3
1552887_at	0.7235316	2.67E-01	1.24	-6.035	4.68E-02	TBATA	thymus, brain and testes associated
1552889_a_at	0.6777411	1.78E-01	-1.55	-5.66603	-1.87E-01	EXOC3L2	exocyst complex component 3 like 2
1552890_a_at	1	1	2.43E-13	-6.82287	8.88E-16	CABP4	calcium binding protein 4
1552892_at	0.7696007	4.34E-01	-8.44E-01	-6.43107	-5.12E-01	TNFRSF13C	TNF receptor superfamily member 13C
1552893_at	1	1	2.43E-13	-6.82287	8.88E-16	CAMK2N2	calcium/calmodulin dependent protein kinase II inhibitor 2
1552895_a_at	1	1	-1.31E-04	-6.82287	-4.77E-07	ANKRD30BP2	ankyrin repeat domain 30B pseudogene 2
1552897_a_at	1	1	2.43E-13	-6.82287	8.88E-16	KCNG3	potassium voltage-gated channel modifier subfamily G member 3
1552898_a_at	1	1	2.43E-13	-6.82287	8.88E-16	KCNG3	potassium voltage-gated channel modifier subfamily G member 3
1552899_at	0.8346672	5.16E-01	-6.94E-01	-6.55295	-4.13E-03	LINC01312	long intergenic non-protein coding RNA 1312
1552900_a_at	1	1	2.43E-13	-6.82287	8.88E-16	LINC01312	long intergenic non-protein coding RNA 1312
1552902_a_at	1	1	2.43E-13	-6.82287	8.88E-16	FOXP2	forkhead box P2
1552903_at	1	1	2.43E-13	-6.82287	8.88E-16	B4GALNT2	beta-1,4-N-acetyl-galactosaminyltransferase 2
1552904_at	1	1	2.43E-13	-6.82287	8.88E-16	NETO1	neuropilin and tolloid like 1
1552906_at	0.7831536	4.57E-01	8.00E-01	-6.46861	4.10E-03	FMR1NB	fragile X mental retardation 1 neighbor
1552908_at	0.7235316	2.59E-01	-1.26	-6.00718	-1.21	GCSAML	germinal center associated signaling and motility like
1552910_at	0.768005	4.18E-01	-8.76E-01	-6.40296	-4.02E-02	SIGLEC11	sialic acid binding Ig like lectin 11
1552911_at	1	1	2.43E-13	-6.82287	8.88E-16	SIGLEC11	sialic acid binding Ig like lectin 11
1552912_a_at	1	1	2.43E-13	-6.82287	8.88E-16	IL23R	interleukin 23 receptor
1552913_at	1	1	2.43E-13	-6.82287	8.88E-16	MAGEB18	MAGE family member B18
1552914_a_at	1	7.89E-01	-2.82E-01	-6.7767	-1.09E-03	CD276	CD276 molecule
1552915_at	0.7419691	3.03E-01	1.14	-6.14523	1.03E-02	IFNL2	interferon lambda 2
1552917_at	1	1	2.43E-13	-6.82287	8.88E-16	IFNL1	interferon lambda 1
1552919_at	0.768005	3.59E-01	1	-6.28462	6.22E-03	C4orf36	chromosome 4 open reading frame 36
1552921_a_at	0.7235316	2.56E-01	1.27	-5.99715	1.69E-01	FIGNL1	fidgetin like 1
1552922_at	0.8279777	5.09E-01	-7.06E-01	-6.54373	-4.33E-03	RIMS1	regulating synaptic membrane exocytosis 1
1552923_a_at	1	9.69E-01	4.13E-02	-6.82187	1.51E-04	PITPNM2	phosphatidylinositol transfer protein membrane associated 2
1552924_a_at	0.6965585	1.96E-01	1.47	-5.75488	5.23E-01	PITPNM2	phosphatidylinositol transfer protein membrane associated 2
1552925_at	0.8379036	5.20E-01	-6.87E-01	-6.55798	-4.02E-03	PCDH10	protocadherin 10
1552927_at	0.768005	4.22E-01	-8.69E-01	-6.40912	-2.14E-02	TAB3	TGF-beta activated kinase 1/MAP3K7 binding protein 3
1552928_s_at	0.7235316	2.70E-01	1.23	-6.04309	3.11E-02	TAB3	TGF-beta activated kinase 1/MAP3K7 binding protein 3
1552929_at	1	7.29E-01	-3.65E-01	-6.74575	-2.69E-01	GRK7	G protein-coupled receptor kinase 7
1552930_at	0.7235316	2.46E-01	1.3	-5.96306	2.93E-01	MMEL1	membrane metallo-endopeptidase-like 1
1552931_a_at	0.6602986	1.66E-01	-1.6	-5.60051	-1.32	PDE8A	phosphodiesterase 8A
1552932_at	1	1	2.43E-13	-6.82287	8.88E-16	NLRP6	NLR family pyrin domain containing 6
1552933_at	1	1	2.43E-13	-6.82287	8.88E-16	AKNAD1	AKNA domain containing 1
1552935_at	0.768005	3.97E-01	-9.18E-01	-6.36419	-1.27E-02	ZCCHC5	zinc finger CCHC-type containing 5
1552937_s_at	0.6192217	1.42E-01	1.72	-5.44553	7.38E-01	ATRIP///TREX1	ATR interacting protein///three prime repair exonuclease 1
1552938_at	1	1	2.43E-13	-6.82287	8.88E-16	ZIC5	Zic family member 5
1552939_at	1	7.54E-01	-3.30E-01	-6.75982	-1.30E-03	ANGPT1	angiopoietin 1
1552940_at	1	1	2.43E-13	-6.82287	8.88E-16	TEDDM1	transmembrane epididymal protein 1
1552942_at	1	1	2.43E-13	-6.82287	8.88E-16	LOC149373	uncharacterized LOC149373
1552943_at	0.8727256	5.61E-01	-6.19E-01	-6.60586	-3.19E-03	GABRG1	gamma-aminobutyric acid type A receptor gamma1 subunit
1552944_a_at	1	1	2.43E-13	-6.82287	8.88E-16	PANX2	pannexin 2
1552946_at	0.7320806	2.91E-01	-1.17	-6.10814	-9.93E-01	ZNF114	zinc finger protein 114
1552947_x_at	0.8547376	5.40E-01	-6.55E-01	-6.58146	-6.57E-01	ZNF114	zinc finger protein 114
1552948_at	1	1	2.43E-13	-6.82287	8.88E-16	CCDC27	coiled-coil domain containing 27
1552950_at	1	1	2.43E-13	-6.82287	8.88E-16	CFAP161	cilia and flagella associated protein 161
1552952_at	1	1	2.43E-13	-6.82287	8.88E-16	LOC100652931///RBMY2FP	RNA binding motif protein, Y-linked, family 1, member A1 pseudogene///RNA binding motif protein, Y-linked, family 2, member F pseudogene
1552953_a_at	1	1	2.43E-13	-6.82287	8.88E-16	NEUROD2	neuronal differentiation 2
1552954_at	0.7069926	2.06E-01	1.44	-5.80195	1.87E-01	C5orf17	chromosome 5 open reading frame 17
1552955_at	1	1	2.43E-13	-6.82287	8.88E-16	LINC00208	long intergenic non-protein coding RNA 208
1552957_at	0.768005	4.19E-01	-8.75E-01	-6.40395	-3.40E-02	DNAH6	dynein axonemal heavy chain 6
1552960_at	0.4349502	5.08E-02	-2.5	-4.40287	-1.11	LRRC15	leucine rich repeat containing 15
1552961_at	0.768005	3.41E-01	1.04	-6.24254	7.04E-03
1552964_at	1	1	2.43E-13	-6.82287	8.88E-16	CFAP46	cilia and flagella associated protein 46
1552965_a_at	1	1	2.43E-13	-6.82287	8.88E-16	B3GNT7	UDP-GlcNAc:betaGal beta-1,3-N-acetylglucosaminyltransferase 7
1552967_at	1	1	2.43E-13	-6.82287	8.88E-16	ZNF645	zinc finger protein 645
1552969_a_at	0.6392382	1.54E-01	-1.66	-5.52332	-7.49E-02	ZMYM6	zinc finger MYM-type containing 6
1552970_s_at	0.768005	3.79E-01	-9.57E-01	-6.32777	-1.76E-01	ZMYM6	zinc finger MYM-type containing 6
1552971_at	1	1	2.43E-13	-6.82287	8.88E-16	SGCZ	sarcoglycan zeta
1552972_at	1	1	2.43E-13	-6.82287	8.88E-16	LOC100507431	uncharacterized LOC100507431
1552973_at	1	1	2.43E-13	-6.82287	8.88E-16	WNT9B	Wnt family member 9B
1552974_at	0.768005	3.49E-01	-1.02	-6.26212	-1.2
1552975_x_at	0.768005	3.87E-01	-9.41E-01	-6.34273	-4.43E-01
1552976_at	1	1	2.43E-13	-6.82287	8.88E-16	DNAJB13	DnaJ heat shock protein family (Hsp40) member B13
1552977_a_at	0.5766286	1.18E-01	-1.86	-5.26443	-1.52	CNPY3	canopy FGF signaling regulator 3
1552978_a_at	0.6296601	1.48E-01	-1.69	-5.48562	-2.82E-01	SCAMP1	secretory carrier membrane protein 1
1552979_at	1	9.80E-01	2.67E-02	-6.82245	5.26E-03	LINC00471	long intergenic non-protein coding RNA 471
1552980_at	0.9503637	6.48E-01	-4.84E-01	-6.68881	-2.70E-01	HAS3	hyaluronan synthase 3
1552982_a_at	1	1	2.43E-13	-6.82287	8.88E-16	FGF4	fibroblast growth factor 4
1552985_at	1	9.04E-01	-1.26E-01	-6.81351	-4.67E-04	SLC30A8	solute carrier family 30 member 8
1552986_at	0.989824	6.92E-01	-4.18E-01	-6.72227	-7.35E-02	LOC142937	uncharacterized protein BC008131
1552987_a_at	1	1	2.43E-13	-6.82287	8.88E-16	LOC439933	uncharacterized LOC439933
1552988_at	1	9.14E-01	-1.13E-01	-6.81534	-4.17E-04	C11orf65	chromosome 11 open reading frame 65
1552990_at	1	1	2.43E-13	-6.82287	8.88E-16	FAM71E2	family with sequence similarity 71 member E2
1552991_at	1	1	2.43E-13	-6.82287	8.88E-16	OR5P2	olfactory receptor family 5 subfamily P member 2
1552993_at	1	1	2.43E-13	-6.82287	8.88E-16	DYDC1	DPY30 domain containing 1
1552995_at	1	1	2.43E-13	-6.82287	8.88E-16	IL27	interleukin 27
1552997_a_at	1	1	2.43E-13	-6.82287	8.88E-16	IQCF1	IQ motif containing F1
1552998_at	1	1	2.43E-13	-6.82287	8.88E-16	DEFB125	defensin beta 125
1552999_a_at	0.4374845	5.19E-02	2.48	-4.42545	2.62	WFDC10B	WAP four-disulfide core domain 10B
1553002_at	0.768005	4.15E-01	-8.82E-01	-6.39762	-1.1	DEFB105B///DEFB105A	defensin beta 105B///defensin beta 105A
1553003_at	1	1	2.43E-13	-6.82287	8.88E-16	PKHD1	polycystic kidney and hepatic disease 1 (autosomal recessive)
1553004_at	1	1	2.43E-13	-6.82287	8.88E-16	PKD1L1	polycystin 1 like 1, transient receptor potential channel interacting
1553006_at	1	1	2.43E-13	-6.82287	8.88E-16	ADGRG4	adhesion G protein-coupled receptor G4
1553007_a_at	0.749272	3.11E-01	-1.12	-6.16588	-2.74E-01	TENM1	teneurin transmembrane protein 1
1553009_s_at	1	1	2.43E-13	-6.82287	8.88E-16	REXO1L1P	REX1, RNA exonuclease 1 homolog-like 1, pseudogene
1553011_at	1	1	2.43E-13	-6.82287	8.88E-16	TAF1L	TATA-box binding protein associated factor 1 like
1553013_at	1	1	2.43E-13	-6.82287	8.88E-16	CNTNAP5	contactin associated protein like 5
1553015_a_at	0.8223597	5.03E-01	7.18E-01	-6.53502	8.09E-03	RECQL4	RecQ like helicase 4
1553016_at	1	9.48E-01	-6.85E-02	-6.82012	-2.51E-04	ADGRF3	adhesion G protein-coupled receptor F3
1553019_at	1	1	2.43E-13	-6.82287	8.88E-16	TMC2	transmembrane channel like 2
1553020_at	1	1	2.43E-13	-6.82287	8.88E-16	SMCR5	Smith-Magenis syndrome chromosome region, candidate 5 (non-protein coding)
1553021_s_at	1	1	2.43E-13	-6.82287	8.88E-16	BICD2	BICD cargo adaptor 2
1553022_at	1	1	2.43E-13	-6.82287	8.88E-16	ZIM3	zinc finger imprinted 3
1553023_a_at	1	9.53E-01	-6.18E-02	-6.82063	-2.26E-04	NOX5	NADPH oxidase, EF-hand calcium binding domain 5
1553024_at	0.768005	4.17E-01	-8.79E-01	-6.40065	-1.43E-01	DAOA-AS1	DAOA antisense RNA 1
1553025_at	0.835906	5.18E-01	-6.91E-01	-6.55476	-5.54E-02	ADGRG6	adhesion G protein-coupled receptor G6
1553027_a_at	1	8.78E-01	-1.61E-01	-6.80776	-5.97E-04	KLHL4	kelch like family member 4
1553028_at	1	1	2.43E-13	-6.82287	8.88E-16	GPR156	G protein-coupled receptor 156
1553030_a_at	1	9.82E-01	-2.34E-02	-6.82255	-8.57E-03	SUOX	sulfite oxidase
1553031_at	0.7755756	4.46E-01	8.22E-01	-6.45	1.06	ADGRF4	adhesion G protein-coupled receptor F4
1553032_at	0.7738343	4.43E-01	-8.28E-01	-6.44543	-8.99E-03	IL31RA	interleukin 31 receptor A
1553033_at	1	1	2.43E-13	-6.82287	8.88E-16	SYTL5	synaptotagmin like 5
1553034_at	0.3507658	2.61E-02	-3.04	-3.69625	-1.84	SDCCAG8	serologically defined colon cancer antigen 8
1553036_at	0.5128277	8.66E-02	2.09	-4.95522	1.09	ADGRF2	adhesion G protein-coupled receptor F2
1553037_a_at	0.53295	9.68E-02	2.01	-5.06708	4.07E-01	SYN2	synapsin II
1553039_a_at	1	1	2.43E-13	-6.82287	8.88E-16	ASB10	ankyrin repeat and SOCS box containing 10
1553041_at	0.7247912	2.77E-01	1.21	-6.06799	1.86E-02	HTR3C	5-hydroxytryptamine receptor 3C
1553042_a_at	1	9.73E-01	-3.49E-02	-6.82215	-1.28E-04	NFKBID	NFKB inhibitor delta
1553043_a_at	0.768005	3.93E-01	-9.28E-01	-6.35577	-8.31E-01	CD300LF	CD300 molecule like family member f
1553044_at	1	1	2.43E-13	-6.82287	8.88E-16	GJA10	gap junction protein alpha 10
1553045_at	1	1	2.43E-13	-6.82287	8.88E-16	WNT9A	Wnt family member 9A
1553046_s_at	1	9.21E-01	-1.05E-01	-6.81647	-3.84E-04	GAL3ST2	galactose-3-O-sulfotransferase 2
1553047_at	1	1	2.43E-13	-6.82287	8.88E-16	PIP4K2B	phosphatidylinositol-5-phosphate 4-kinase type 2 beta
1553048_a_at	1	7.65E-01	3.14E-01	-6.76571	1.81E-02	PIP4K2B	phosphatidylinositol-5-phosphate 4-kinase type 2 beta
1553051_s_at	1	9.06E-01	-1.24E-01	-6.8139	-4.56E-04	ODF3	outer dense fiber of sperm tails 3
1553052_at	1	1	2.43E-13	-6.82287	8.88E-16	WFDC13	WAP four-disulfide core domain 13
1553053_at	0.7686149	4.31E-01	-8.51E-01	-6.42503	-1.25E-02	LINC00521	long intergenic non-protein coding RNA 521
1553055_a_at	0.3262052	2.14E-02	-3.2	-3.48416	-1.64	SLFN5	schlafen family member 5
1553057_at	0.768005	3.74E-01	9.70E-01	-6.31585	6.89E-01	SERPINB12	serpin family B member 12
1553058_at	1	1	2.43E-13	-6.82287	8.88E-16	GIPC3	GIPC PDZ domain containing family member 3
1553059_at	0.7235316	2.66E-01	1.24	-6.0322	6.22E-02	PGLYRP3	peptidoglycan recognition protein 3
1553060_at	0.768005	4.20E-01	-8.73E-01	-6.40556	-2.81E-02	PSKH2	protein serine kinase H2
1553061_at	0.768005	3.51E-01	1.02	-6.26609	8.14E-03	OR6W1P	olfactory receptor family 6 subfamily W member 1 pseudogene
1553062_at	0.7191681	2.19E-01	1.39	-5.85874	6.31E-01	MOGAT1	monoacylglycerol O-acyltransferase 1
1553063_at	1	1	2.43E-13	-6.82287	8.88E-16	GPR78	G protein-coupled receptor 78
1553064_at	1	1	0	-6.82287	0	H1FOO	H1 histone family member O, oocyte specific
1553066_at	1	1	2.43E-13	-6.82287	8.88E-16	TAAR9	trace amine associated receptor 9 (gene/pseudogene)
1553067_a_at	0.7077251	2.07E-01	-1.43	-5.80688	-1.24	GNRHR2	gonadotropin releasing hormone receptor 2 (pseudogene)
1553069_at	1	1	1.22E-13	-6.82287	4.44E-16
1553070_a_at	1	1	2.43E-13	-6.82287	8.88E-16	MYOZ3	myozenin 3
1553071_a_at	0.768005	4.20E-01	-8.73E-01	-6.40554	-2.81E-02	MYOZ3	myozenin 3
1553072_at	0.5423796	1.01E-01	1.98	-5.10784	8.96E-01	BNIPL	BCL2 interacting protein like
1553074_at	1	1	2.43E-13	-6.82287	8.88E-16	ASB11	ankyrin repeat and SOCS box containing 11
1553075_a_at	1	1	2.43E-13	-6.82287	8.88E-16	OFCC1	orofacial cleft 1 candidate 1
1553076_at	0.8159426	4.96E-01	-7.30E-01	-6.52516	-4.79E-03	OFCC1	orofacial cleft 1 candidate 1
1553077_at	1	7.60E-01	-3.21E-01	-6.76296	-4.78E-01	SDR9C7	short chain dehydrogenase/reductase family 9C, member 7
1553078_at	0.7235316	2.65E-01	1.24	-6.02861	3.37E-01	OR5P3	olfactory receptor family 5 subfamily P member 3
1553079_at	1	1	2.43E-13	-6.82287	8.88E-16	TRIM40	tripartite motif containing 40
1553080_at	0.8069922	4.85E-01	-7.49E-01	-6.51037	-5.23E-03	CSN1S2AP	casein alpha s2-like A, pseudogene
1553081_at	0.7256507	2.81E-01	-1.2	-6.07779	-6.21E-01	WFDC12	WAP four-disulfide core domain 12
1553082_at	1	1	2.43E-13	-6.82287	8.88E-16	CRYGN	crystallin gamma N
1553083_at	1	1	2.43E-13	-6.82287	8.88E-16
1553084_at	1	1	2.43E-13	-6.82287	8.88E-16	STARD6	StAR related lipid transfer domain containing 6
1553086_at	1	1	2.43E-13	-6.82287	8.88E-16	C11orf40	chromosome 11 open reading frame 40
1553087_at	1	1	2.43E-13	-6.82287	8.88E-16	C18orf12	chromosome 18 open reading frame 12
1553088_a_at	1	1	2.43E-13	-6.82287	8.88E-16	BCL2L11	BCL2 like 11
1553089_a_at	1	9.99E-01	1.92E-03	-6.82286	7.01E-06	WFDC2	WAP four-disulfide core domain 2
1553093_a_at	1	1	2.43E-13	-6.82287	8.88E-16	DEFB119	defensin beta 119
1553094_at	0.7944306	4.71E-01	-7.75E-01	-6.48963	-6.00E-03	FLJ45513///TAC4	uncharacterized LOC729220///tachykinin 4 (hemokinin)
1553096_s_at	0.768005	4.10E-01	-8.93E-01	-6.38738	-3.48E-01	BCL2L11	BCL2 like 11
1553099_at	0.5378379	9.85E-02	1.99	-5.0853	1.21	TIGD1	tigger transposable element derived 1
1553101_a_at	0.6996354	2.00E-01	-1.46	-5.77248	-2.53	ALKBH5	alkB homolog 5, RNA demethylase
1553102_a_at	1	7.16E-01	-3.83E-01	-6.738	-2.63E-01	CCDC69	coiled-coil domain containing 69
1553103_at	0.6321483	1.49E-01	1.68	-5.49248	8.58E-01	NFX1	nuclear transcription factor, X-box binding 1
1553105_s_at	0.768005	4.25E-01	-8.62E-01	-6.41567	-8.15E-02	DSG2	desmoglein 2
1553106_at	1	9.60E-01	5.23E-02	-6.82127	2.71E-02	C5orf24	chromosome 5 open reading frame 24
1553107_s_at	0.8263734	5.07E-01	7.10E-01	-6.54096	1.80E-01	C5orf24	chromosome 5 open reading frame 24
1553108_at	0.6913904	1.92E-01	1.49	-5.73486	1.32E-01	C5orf24	chromosome 5 open reading frame 24
1553111_a_at	0.7235316	2.30E-01	-1.35	-5.90205	-1.4	KBTBD6	kelch repeat and BTB domain containing 6
1553112_s_at	1	9.03E-01	-1.27E-01	-6.81337	-7.71E-02	CDK8	cyclin dependent kinase 8
1553113_s_at	1	9.01E-01	-1.31E-01	-6.8129	-7.50E-02	CDK8	cyclin dependent kinase 8
1553114_a_at	0.3811588	3.34E-02	2.83	-3.96046	5.96E-01	PTK6	protein tyrosine kinase 6
1553115_at	0.768005	3.38E-01	1.05	-6.23418	7.21E-03	NKD1	naked cuticle homolog 1
1553117_a_at	0.7263005	2.82E-01	-1.2	-6.08085	-1.15	STK38	serine/threonine kinase 38
1553118_at	0.7553178	3.18E-01	-1.1	-6.18415	-6.13E-01	THEM4	thioesterase superfamily member 4
1553120_at	0.768005	4.17E-01	-8.78E-01	-6.40155	-6.08E-02	CLSPN	claspin
1553122_s_at	1	7.46E-01	-3.41E-01	-6.75556	-9.96E-02	RBAK	RB associated KRAB zinc finger
1553123_at	0.7680847	4.27E-01	-8.59E-01	-6.41784	-1.50E-02	WDR62	WD repeat domain 62
1553125_x_at	1	1	2.43E-13	-6.82287	8.88E-16	WDR62	WD repeat domain 62
1553126_a_at	1	1	-1.95E-04	-6.82287	-7.13E-07	SLC39A12	solute carrier family 39 member 12
1553127_a_at	1	9.00E-01	-1.31E-01	-6.81283	-3.08E-02	RNF168	ring finger protein 168
1553129_at	1	9.13E-01	1.15E-01	-6.81518	3.82E-02	SVEP1	sushi, von Willebrand factor type A, EGF and pentraxin domain containing 1
1553130_at	0.7252391	2.79E-01	1.2	-6.07379	1.73E-02	LOC652276	potassium channel tetramerization domain containing 5 pseudogene
1553131_a_at	1	1	2.43E-13	-6.82287	8.88E-16	GATA4	GATA binding protein 4
1553132_a_at	0.1789105	5.96E-03	4.38	-2.09928	1.46	TC2N	tandem C2 domains, nuclear
1553133_at	0.4393994	5.33E-02	2.46	-4.45404	1.49	C9orf72	chromosome 9 open reading frame 72
1553134_s_at	0.7235316	2.66E-01	1.24	-6.03023	9.07E-02	C9orf72	chromosome 9 open reading frame 72
1553136_at	0.9665552	6.65E-01	4.58E-01	-6.70258	4.67E-02	KCTD18	potassium channel tetramerization domain containing 18
1553137_s_at	0.768005	4.17E-01	-8.79E-01	-6.40049	-3.39E-01	KLF11	Kruppel like factor 11
1553138_a_at	1	9.99E-01	-1.34E-03	-6.82286	-4.87E-06	ANKLE1	ankyrin repeat and LEM domain containing 1
1553139_s_at	0.768005	3.92E-01	-9.29E-01	-6.35422	-7.10E-02	PLXNA3	plexin A3
1553140_at	0.7380397	2.99E-01	-1.15	-6.13268	-4.03E-01	PELO	pelota homolog (Drosophila)
1553141_at	0.7235316	2.44E-01	-1.31	-5.95356	-5.40E-01	LACC1	laccase domain containing 1
1553142_at	0.7235758	2.72E-01	-1.22	-6.05115	-1.15	LACC1	laccase domain containing 1
1553145_at	0.4818989	7.24E-02	2.23	-4.77165	8.44E-01	TAPT1-AS1	TAPT1 antisense RNA 1 (head to head)
1553146_at	1	1	2.43E-13	-6.82287	8.88E-16	C3orf30	chromosome 3 open reading frame 30
1553147_at	0.7788982	4.52E-01	-8.10E-01	-6.46017	-7.64E-03	RANBP3L	RAN binding protein 3 like
1553148_a_at	0.7339868	2.93E-01	1.16	-6.11591	1.21E-02	SNX13	sorting nexin 13
1553150_at	0.7435523	3.05E-01	-1.13	-6.14891	-9.31E-01	KDM1B	lysine demethylase 1B
1553151_at	0.8672376	5.54E-01	-6.30E-01	-6.59856	-3.30E-03	ATP6V0D2	ATPase H+ transporting V0 subunit d2
1553153_at	0.768005	3.36E-01	-1.06	-6.23077	-6.98E-01	ATP6V0D2	ATPase H+ transporting V0 subunit d2
1553155_x_at	0.769353	4.34E-01	-8.46E-01	-6.42974	-6.11E-01	ATP6V0D2	ATPase H+ transporting V0 subunit d2
1553156_at	0.768005	4.17E-01	-8.79E-01	-6.40052	-2.44E-01	LHX4	LIM homeobox 4
1553157_at	0.7235316	2.68E-01	-1.24	-6.03687	-1.17E-02	LHX4	LIM homeobox 4
1553158_at	1	1	2.43E-13	-6.82287	8.88E-16	CEP19	centrosomal protein 19
1553159_at	0.7681567	4.27E-01	-8.59E-01	-6.41821	-1.14E-02	DNAH11	dynein axonemal heavy chain 11
1553162_x_at	0.4416156	5.47E-02	2.44	-4.48097	8.48E-02	PROSER3	proline and serine rich 3
1553163_at	0.7235316	2.69E-01	1.23	-6.0426	1.64E-02	ADPRHL1	ADP-ribosylhydrolase like 1
1553165_at	1	8.46E-01	-2.04E-01	-6.7985	-1.44E-01	SYNRG	synergin, gamma
1553166_at	1	1	2.43E-13	-6.82287	8.88E-16	CDH24	cadherin 24
1553167_a_at	0.7235316	2.40E-01	1.32	-5.94111	9.19E-01	SEPSECS	Sep (O-phosphoserine) tRNA:Sec (selenocysteine) tRNA synthase
1553168_at	1	9.88E-01	-1.54E-02	-6.82273	-5.61E-05	GRIK5	glutamate ionotropic receptor kainate type subunit 5
1553169_at	0.768005	4.20E-01	-8.72E-01	-6.40623	-2.63E-02	LRRN4	leucine rich repeat neuronal 4
1553171_x_at	1	1	2.43E-13	-6.82287	8.88E-16	LRRN4	leucine rich repeat neuronal 4
1553172_at	0.768005	3.55E-01	1.01	-6.27555	7.79E-01	ZNF777	zinc finger protein 777
1553174_at	1	1	-1.22E-13	-6.82287	-4.44E-16	JPH2	junctophilin 2
1553175_s_at	0.5875938	1.23E-01	-1.82	-5.3098	-5.30E-01	PDE5A	phosphodiesterase 5A
1553176_at	1	1	2.43E-13	-6.82287	8.88E-16	SH2D1B	SH2 domain containing 1B
1553177_at	0.768005	4.17E-01	-8.78E-01	-6.40161	-5.91E-02	SH2D1B	SH2 domain containing 1B
1553178_a_at	1	1	2.43E-13	-6.82287	8.88E-16	SSTR3	somatostatin receptor 3
1553179_at	0.768005	3.67E-01	-9.83E-01	-6.3026	-1.80E-02	ADAMTS19	ADAM metallopeptidase with thrombospondin type 1 motif 19
1553180_at	1	1	2.43E-13	-6.82287	8.88E-16	ADAMTS19	ADAM metallopeptidase with thrombospondin type 1 motif 19
1553181_at	0.9067242	5.99E-01	-5.58E-01	-6.64538	-2.64E-03	DDX31	DEAD-box helicase 31
1553183_at	0.8009608	4.78E-01	7.61E-01	-6.50081	5.69E-02	UMODL1	uromodulin like 1
1553185_at	0.6049514	1.35E-01	-1.76	-5.3947	-1.21	RASEF	RAS and EF-hand domain containing
1553186_x_at	0.5430124	1.01E-01	-1.97	-5.1119	-1.35	RASEF	RAS and EF-hand domain containing
1553188_s_at	1	1	2.43E-13	-6.82287	8.88E-16	PARD3B	par-3 family cell polarity regulator beta
1553190_s_at	1	1	1.22E-13	-6.82287	4.44E-16	PARD3B	par-3 family cell polarity regulator beta
1553191_at	0.7235316	2.30E-01	-1.35	-5.9023	-8.52E-01	DST	dystonin
1553192_at	0.768005	4.13E-01	-8.86E-01	-6.39433	-8.61E-03	ZNF441	zinc finger protein 441
1553193_at	0.7235316	2.72E-01	1.22	-6.04947	9.95E-01	ZNF441	zinc finger protein 441
1553194_at	0.768005	3.95E-01	9.23E-01	-6.36027	1.46E-01	NEGR1	neuronal growth regulator 1
1553196_a_at	1	9.06E-01	-1.24E-01	-6.81393	-4.56E-04	FCRL3	Fc receptor like 3
1553197_at	1	1	2.43E-13	-6.82287	8.88E-16	DCAF4L2	DDB1 and CUL4 associated factor 4 like 2
1553199_at	1	1	2.43E-13	-6.82287	8.88E-16	DCAF4L2	DDB1 and CUL4 associated factor 4 like 2
1553202_at	0.7235316	2.65E-01	1.24	-6.02911	1.51E-01	STOX1	storkhead box 1
1553204_at	1	1	2.43E-13	-6.82287	8.88E-16	C20orf166-AS1	C20orf166 antisense RNA 1
1553205_at	1	1	2.43E-13	-6.82287	8.88E-16	C20orf166-AS1	C20orf166 antisense RNA 1
1553207_at	0.853062	5.38E-01	-6.58E-01	-6.57933	-3.62E-03	ARL10	ADP ribosylation factor like GTPase 10
1553208_s_at	0.8917815	5.82E-01	-5.85E-01	-6.62861	-3.80E-02	ARL10	ADP ribosylation factor like GTPase 10
1553209_at	1	1	2.43E-13	-6.82287	8.88E-16	RNFT2	ring finger protein, transmembrane 2
1553211_at	0.3471982	2.52E-02	3.07	-3.65952	3.03	ANKFN1	ankyrin repeat and fibronectin type III domain containing 1
1553212_at	0.3643411	2.92E-02	2.94	-3.818	1.39	KRT78	keratin 78
1553213_a_at	0.339121	2.38E-02	3.12	-3.59605	1.2	KRT78	keratin 78
1553214_a_at	0.6214121	1.43E-01	-1.71	-5.45294	-1.22	CCDC7	coiled-coil domain containing 7
1553215_s_at	1	9.03E-01	1.28E-01	-6.81335	6.56E-02	CCDC7	coiled-coil domain containing 7
1553216_at	1	9.97E-01	3.48E-03	-6.82286	1.27E-05	ZNF41	zinc finger protein 41
1553217_s_at	0.815251	4.95E-01	7.32E-01	-6.524	2.43E-02	ZNF41	zinc finger protein 41
1553218_a_at	0.6547897	1.63E-01	-1.62	-5.57839	-2.02	ZNF512	zinc finger protein 512
1553219_a_at	1	1	2.43E-13	-6.82287	8.88E-16	AMMECR1	Alport syndrome, mental retardation, midface hypoplasia and elliptocytosis chromosomal region gene 1
1553220_at	0.7613878	3.24E-01	1.09	-6.19939	6.08E-01	FAM117B	family with sequence similarity 117 member B
1553221_at	0.7355737	2.96E-01	1.16	-6.12329	1.31E-02	ZNF583	zinc finger protein 583
1553222_at	0.7241194	2.76E-01	1.21	-6.06259	2.01E-02	OXER1	oxoeicosanoid receptor 1
1553224_at	1	1	2.43E-13	-6.82287	8.88E-16	LUZP1	leucine zipper protein 1
1553225_s_at	0.768005	3.38E-01	-1.05	-6.23533	-1.97E-01	ZNF75D	zinc finger protein 75D
1553226_at	1	1	2.43E-13	-6.82287	8.88E-16	LINC00052	long intergenic non-protein coding RNA 52
1553227_s_at	1	9.95E-01	6.85E-03	-6.82284	3.94E-03	BRWD1	bromodomain and WD repeat domain containing 1
1553228_at	0.7060117	2.05E-01	-1.44	-5.7978	-3.80E-01	CCDC89	coiled-coil domain containing 89
1553229_at	0.72694	2.83E-01	1.19	-6.08442	4.75E-01	ZNF572	zinc finger protein 572
1553232_at	0.7681629	4.27E-01	-8.58E-01	-6.41877	-1.46E-02	RMDN2	regulator of microtubule dynamics 2
1553234_at	0.768005	4.16E-01	-8.80E-01	-6.39926	-6.75E-02	ADAMTS18	ADAM metallopeptidase with thrombospondin type 1 motif 18
1553235_at	1	1	2.43E-13	-6.82287	8.88E-16	PCDHAC1	protocadherin alpha subfamily C, 1
1553237_x_at	1	1	2.43E-13	-6.82287	8.88E-16	PCDHAC1	protocadherin alpha subfamily C, 1
1553238_a_at	1	1	0	-6.82287	0	HIPK4	homeodomain interacting protein kinase 4
1553239_at	0.726005	2.81E-01	1.2	-6.07973	2.81E-01	FAM124A	family with sequence similarity 124 member A
1553241_at	0.9437095	6.40E-01	-4.95E-01	-6.68275	-3.95E-02	NKAIN3	Na+/K+ transporting ATPase interacting 3
1553243_at	0.8062745	4.84E-01	7.50E-01	-6.50931	4.20E-01	ITIH5	inter-alpha-trypsin inhibitor heavy chain family member 5
1553244_at	0.768005	4.17E-01	-8.79E-01	-6.40047	-5.99E-01	FANCB	Fanconi anemia complementation group B
1553246_a_at	1	1	2.43E-13	-6.82287	8.88E-16	POMK	protein-O-mannose kinase
1553247_a_at	0.8810555	5.71E-01	6.03E-01	-6.61663	2.32E-01	ZNF709	zinc finger protein 709
1553248_at	0.768005	4.12E-01	-8.89E-01	-6.39117	-3.53E-01	CCDC57	coiled-coil domain containing 57
1553249_at	1	1	2.43E-13	-6.82287	8.88E-16	SMC1B	structural maintenance of chromosomes 1B
1553252_a_at	0.7594289	3.22E-01	-1.09	-6.19452	-1.61E-01	BRWD3	bromodomain and WD repeat domain containing 3
1553253_at	0.7235316	2.66E-01	1.24	-6.03151	6.88E-02	ASB16	ankyrin repeat and SOCS box containing 16
1553254_at	0.7347901	2.95E-01	1.16	-6.12041	1.18E-02	MAGEE2	MAGE family member E2
1553255_at	1	1	2.43E-13	-6.82287	8.88E-16	ERVV-1	endogenous retrovirus group V member 1
1553257_at	1	1	2.43E-13	-6.82287	8.88E-16	GAL3ST3	galactose-3-O-sulfotransferase 3
1553258_at	0.768005	4.17E-01	-8.79E-01	-6.4006	-1.66E-01	FLJ30679	uncharacterized protein FLJ30679
1553260_s_at	0.4391574	5.28E-02	-2.47	-4.44271	-1.14	ALS2CR11	amyotrophic lateral sclerosis 2 chromosome region candidate 11
1553261_x_at	0.7391041	3.00E-01	-1.15	-6.1356	-1.65E-01	ALS2CR11	amyotrophic lateral sclerosis 2 chromosome region candidate 11
1553262_a_at	1	1	2.43E-13	-6.82287	8.88E-16	UTS2R	urotensin 2 receptor
1553263_at	0.7235316	2.65E-01	1.24	-6.02861	3.36E-01	USH1G	USH1 protein network component sans
1553264_a_at	1	1	2.43E-13	-6.82287	8.88E-16	SYN1	synapsin I
1553265_at	0.7235316	2.55E-01	1.27	-5.99377	1.28E-01	SLC23A3	solute carrier family 23 member 3
1553266_at	1	1	2.43E-13	-6.82287	8.88E-16	CNOT6L	CCR4-NOT transcription complex subunit 6 like
1553267_a_at	1	1	2.43E-13	-6.82287	8.88E-16	CNOT6L	CCR4-NOT transcription complex subunit 6 like
1553268_at	1	1	0	-6.82287	0	RHBDL3	rhomboid like 3
1553269_at	0.9088574	6.01E-01	5.55E-01	-6.64748	2.72E-01	ZNF718	zinc finger protein 718
1553271_at	1	9.75E-01	3.28E-02	-6.82224	1.66E-02	DIP2B	disco interacting protein 2 homolog B
1553272_at	1	1	2.43E-13	-6.82287	8.88E-16	SLC36A1	solute carrier family 36 member 1
1553274_a_at	1	9.90E-01	1.28E-02	-6.82277	7.36E-03	SNRNP48	small nuclear ribonucleoprotein U11/U12 subunit 48
1553275_s_at	0.1744519	5.59E-03	-4.45	-2.02959	-3.74
1553276_at	1	1	2.43E-13	-6.82287	8.88E-16	ZNF560	zinc finger protein 560
1553277_at	0.768005	4.17E-01	-8.79E-01	-6.40069	-1.32E-01	RTTN	rotatin
1553279_at	0.7994586	4.77E-01	-7.64E-01	-6.4984	-5.65E-03	BTNL9	butyrophilin like 9
1553280_at	0.7245486	2.77E-01	1.21	-6.06547	5.52E-02	PUS10	pseudouridylate synthase 10
1553281_at	0.768005	4.19E-01	-8.74E-01	-6.40492	-3.00E-02	PLCXD2	phosphatidylinositol specific phospholipase C X domain containing 2
1553282_at	1	1	2.43E-13	-6.82287	8.88E-16	UMODL1-AS1	UMODL1 antisense RNA 1
1553284_s_at	1	9.58E-01	-5.53E-02	-6.82107	-2.02E-04	LMLN	leishmanolysin like peptidase
1553285_s_at	0.72694	2.83E-01	1.19	-6.08457	1.55E-02	RAD9B	RAD9 checkpoint clamp component B
1553286_at	1	8.57E-01	1.89E-01	-6.8021	8.59E-02	ZNF555	zinc finger protein 555
1553288_a_at	0.1910186	6.82E-03	4.25	-2.24541	1.23	NYAP1	neuronal tyrosine phosphorylated phosphoinositide-3-kinase adaptor 1
1553292_s_at	1	9.30E-01	-9.19E-02	-6.81792	-7.45E-02	SGK494	uncharacterized serine/threonine-protein kinase SgK494
1553293_at	0.9276811	6.23E-01	-5.22E-01	-6.66737	-2.37E-03	MRGPRX3	MAS related GPR family member X3
1553295_at	1	1	2.43E-13	-6.82287	8.88E-16	ABCA13	ATP binding cassette subfamily A member 13
1553296_at	1	1	2.43E-13	-6.82287	8.88E-16	ADGRG7	adhesion G protein-coupled receptor G7
1553297_a_at	0.7692737	4.33E-01	-8.47E-01	-6.42832	-1.17E-02	CSF3R	colony stimulating factor 3 receptor
1553298_at	0.768005	4.18E-01	-8.77E-01	-6.40165	-5.83E-02	C17orf77	chromosome 17 open reading frame 77
1553299_at	0.492898	7.71E-02	2.18	-4.83531	7.35E-01	DUSP5P1	dual specificity phosphatase 5 pseudogene 1
1553300_a_at	0.7735116	4.42E-01	-8.29E-01	-6.44444	-4.65E-01	DGKH	diacylglycerol kinase eta
1553301_a_at	0.768005	3.95E-01	-9.24E-01	-6.35926	-2.94E-02	TMEM182	transmembrane protein 182
1553303_at	1	1	2.43E-13	-6.82287	8.88E-16	C16orf46	chromosome 16 open reading frame 46
1553304_at	0.7235316	2.65E-01	1.24	-6.02903	1.70E-01	LSM14B	LSM family member 14B
1553306_at	1	9.51E-01	6.41E-02	-6.82046	9.53E-02	CASP8	caspase 8
1553310_at	0.7235316	2.65E-01	1.24	-6.02889	1.88E-01	PLB1	phospholipase B1
1553311_at	0.768005	4.13E-01	-8.87E-01	-6.39263	-3.14E-01	C20orf197	chromosome 20 open reading frame 197
1553313_s_at	0.6354059	1.51E-01	-1.67	-5.50797	-1.32	SLC5A3	solute carrier family 5 member 3
1553314_a_at	1	1	2.43E-13	-6.82287	8.88E-16	KIF19	kinesin family member 19
1553315_at	0.768005	3.99E-01	-9.16E-01	-6.36683	-2.77E-01	SLFNL1	schlafen like 1
1553316_at	0.7377071	2.98E-01	-1.15	-6.13072	-2.55E-02	GPR82	G protein-coupled receptor 82
1553317_s_at	0.768005	3.71E-01	-9.76E-01	-6.30956	-4.30E-02	GPR82	G protein-coupled receptor 82
1553318_at	1	1	2.43E-13	-6.82287	8.88E-16	RIBC1	RIB43A domain with coiled-coils 1
1553319_at	0.7041041	2.04E-01	1.45	-5.78971	4.19E-01	OXGR1	oxoglutarate receptor 1
1553320_s_at	1	1	2.43E-13	-6.82287	8.88E-16	CDC14C	cell division cycle 14C, pseuodgene
1553321_a_at	1	1	2.43E-13	-6.82287	8.88E-16	SULT1C4	sulfotransferase family 1C member 4
1553322_s_at	0.768005	3.60E-01	-9.99E-01	-6.28665	-1.67E-02	TEAD1	TEA domain transcription factor 1
1553323_a_at	0.7235316	2.66E-01	1.24	-6.03051	8.42E-02	LOC101930343///CATSPER2P1///CATSPER2	uncharacterized LOC101930343///cation channel sperm associated 2 pseudogene 1///cation channel sperm associated 2
1553325_at	1	1	2.43E-13	-6.82287	8.88E-16	POU5F2	POU domain class 5, transcription factor 2
1553326_at	1	1	2.43E-13	-6.82287	8.88E-16	RXFP2	relaxin/insulin like family peptide receptor 2
1553327_a_at	1	1	2.43E-13	-6.82287	8.88E-16	BEND7	BEN domain containing 7
1553328_a_at	0.6530267	1.61E-01	-1.62	-5.57091	-1.10E-01	SLC18A2	solute carrier family 18 member A2
1553329_at	1	1	2.43E-13	-6.82287	8.88E-16	SSMEM1	serine rich single-pass membrane protein 1
1553330_at	1	1	2.43E-13	-6.82287	8.88E-16	SSMEM1	serine rich single-pass membrane protein 1
1553333_at	0.9028068	5.94E-01	5.66E-01	-6.64088	2.46E-01	MAB21L3	mab-21 like 3
1553335_x_at	0.8010647	4.79E-01	-7.61E-01	-6.50106	-3.38E-03	LOC285696	uncharacterized LOC285696
1553336_a_at	0.7785006	4.51E-01	-8.11E-01	-6.45929	-7.71E-03	MIER3	MIER family member 3
1553338_at	0.723837	2.74E-01	-1.22	-6.05697	-2.66E-01	SDE2	SDE2 telomere maintenance homolog
1553340_s_at	1	1	2.43E-13	-6.82287	8.88E-16	SLC35G4///SLC35G3///SLC35G5	solute carrier family 35 member G4///solute carrier family 35 member G3///solute carrier family 35 member G5
1553341_at	1	1	2.43E-13	-6.82287	8.88E-16	UROC1	urocanate hydratase 1
1553344_at	1	9.40E-01	-7.91E-02	-6.8192	-2.89E-04	PCDH15	protocadherin related 15
1553346_a_at	1	1	2.43E-13	-6.82287	8.88E-16	TNRC6A	trinucleotide repeat containing 6A
1553347_s_at	1	1	2.43E-13	-6.82287	8.88E-16	KCNA6	potassium voltage-gated channel subfamily A member 6
1553348_a_at	0.8179585	4.98E-01	7.26E-01	-6.52845	3.40E-01	NFX1	nuclear transcription factor, X-box binding 1
1553349_at	0.5798582	1.19E-01	-1.85	-5.27757	-2.71E-01	ARID2	AT-rich interaction domain 2
1553350_at	1	1	2.43E-13	-6.82287	8.88E-16	AMER3	APC membrane recruitment protein 3
1553351_at	1	8.50E-01	1.99E-01	-6.79977	1.15E-01	OTUD7A	OTU deubiquitinase 7A
1553352_x_at	0.8214453	5.02E-01	-7.19E-01	-6.53372	-1.46E-01	ERVW-1	endogenous retrovirus group W member 1
1553354_a_at	0.7347901	2.95E-01	1.16	-6.11996	1.55E-01
1553355_at	1	1	2.43E-13	-6.82287	8.88E-16
1553356_at	1	1	2.43E-13	-6.82287	8.88E-16
1553357_at	0.8710534	5.59E-01	-6.23E-01	-6.60348	-3.22E-03	LINC00889	long intergenic non-protein coding RNA 889
1553359_at	1	1	2.43E-13	-6.82287	8.88E-16	FBXL18	F-box and leucine rich repeat protein 18
1553361_x_at	0.768005	3.47E-01	1.03	-6.25661	6.77E-03	FBXL18	F-box and leucine rich repeat protein 18
1553362_at	1	1	2.43E-13	-6.82287	8.88E-16	DNAH6	dynein axonemal heavy chain 6
1553363_at	0.7235316	2.65E-01	1.24	-6.02898	1.69E-01	LINC01600	long intergenic non-protein coding RNA 1600
1553364_at	0.3671595	2.99E-02	2.93	-3.84072	2.09	PNPLA1	patatin like phospholipase domain containing 1
1553365_at	0.8062751	4.84E-01	-7.50E-01	-6.50934	-5.26E-03	DEPDC4	DEP domain containing 4
1553366_s_at	0.768005	4.07E-01	8.99E-01	-6.38209	4.61E-03	ANKRD23///ANKRD39	ankyrin repeat domain 23///ankyrin repeat domain 39
1553367_a_at	0.6253419	1.45E-01	1.7	-5.46716	8.69E-02	COX6B2	cytochrome c oxidase subunit 6B2
1553369_at	1	1	2.43E-13	-6.82287	8.88E-16	FAM129C	family with sequence similarity 129 member C
1553371_at	1	1	2.43E-13	-6.82287	8.88E-16	EPHA10	EPH receptor A10
1553372_at	0.7398226	3.01E-01	-1.14	-6.13735	-2.49E-02
1553373_at	0.759272	3.22E-01	-1.09	-6.1939	-3.98E-01	WDR64	WD repeat domain 64
1553374_at	0.768005	4.17E-01	-8.79E-01	-6.40055	-2.07E-01	PRO2949	uncharacterized protein PRO2949
1553375_at	1	1	2.43E-13	-6.82287	8.88E-16	BTBD9	BTB domain containing 9
1553376_a_at	1	1	2.43E-13	-6.82287	8.88E-16	AXDND1	axonemal dynein light chain domain containing 1
1553378_a_at	1	1	2.43E-13	-6.82287	8.88E-16	HEATR9	HEAT repeat containing 9
1553380_at	1	1	2.43E-13	-6.82287	8.88E-16	PARP15	poly(ADP-ribose) polymerase family member 15
1553383_at	1	1	2.43E-13	-6.82287	8.88E-16	ARHGAP42	Rho GTPase activating protein 42
1553385_at	1	1	2.43E-13	-6.82287	8.88E-16	LINC01101	long intergenic non-protein coding RNA 1101
1553386_at	0.7235316	2.55E-01	1.27	-5.99299	7.22E-01	MFSD2A	major facilitator superfamily domain containing 2A
1553387_at	0.6654671	1.70E-01	-1.58	-5.6235	-8.35E-01	ATM	ATM serine/threonine kinase
1553388_at	1	1	2.43E-13	-6.82287	8.88E-16	FAM26D	family with sequence similarity 26 member D
1553389_at	0.7682439	4.29E-01	-8.55E-01	-6.42162	-1.35E-02	NPHP3	nephronophthisis 3 (adolescent)
1553390_at	1	1	2.43E-13	-6.82287	8.88E-16	ATG9B	autophagy related 9B
1553391_at	0.768005	3.95E-01	-9.24E-01	-6.35908	-2.49E-01	CXorf58	chromosome X open reading frame 58
1553392_at	1	7.20E-01	-3.78E-01	-6.74017	-1.81E-01	LOC102724660///EFCAB3	uncharacterized LOC102724660///EF-hand calcium binding domain 3
1553394_a_at	0.3022804	1.82E-02	3.35	-3.30621	2.6	TFAP2B	transcription factor AP-2 beta
1553395_a_at	0.7737245	4.43E-01	-8.28E-01	-6.44522	-2.23E-02	CD200R1	CD200 receptor 1
1553396_a_at	0.768005	3.55E-01	1.01	-6.27562	2.94E-02	CCDC13	coiled-coil domain containing 13
1553397_at	0.7235316	2.68E-01	1.24	-6.03645	4.23E-02	CCDC13	coiled-coil domain containing 13
1553398_at	0.8926062	5.83E-01	-5.84E-01	-6.62944	-2.85E-03
1553399_a_at	0.7235316	2.50E-01	1.29	-5.9763	6.14E-01	MGC57346///CRHR1-IT1	ADP-ribosylation factor pseudogene///CRHR1 intronic transcript 1
1553400_a_at	0.1478926	3.90E-03	4.82	-1.63939	2.54	MGC57346///CRHR1-IT1	ADP-ribosylation factor pseudogene///CRHR1 intronic transcript 1
1553401_at	0.7235316	2.66E-01	1.24	-6.03063	8.17E-02	MRGPRX1	MAS related GPR family member X1
1553402_a_at	0.768005	4.26E-01	-8.60E-01	-6.41725	-1.52E-02	HFE	hemochromatosis
1553403_at	1	1	2.43E-13	-6.82287	8.88E-16	RLN3	relaxin 3
1553405_a_at	0.768005	3.95E-01	-9.23E-01	-6.35992	-2.58E-01	CSMD1	CUB and Sushi multiple domains 1
1553407_at	1	8.26E-01	2.31E-01	-6.79183	6.77E-02	MACF1	microtubule-actin crosslinking factor 1
1553409_at	1	1	2.43E-13	-6.82287	8.88E-16	ADAMTS20	ADAM metallopeptidase with thrombospondin type 1 motif 20
1553410_a_at	0.768005	4.21E-01	-8.70E-01	-6.40831	-2.25E-02	ABCC12	ATP binding cassette subfamily C member 12
1553411_s_at	0.768005	4.21E-01	-8.70E-01	-6.40818	-2.27E-02	SALL3	spalt like transcription factor 3
1553412_at	0.7235316	2.65E-01	1.24	-6.02939	1.26E-01	AGBL4	ATP/GTP binding protein like 4
1553413_at	0.7235316	2.67E-01	1.24	-6.0346	4.84E-02	LCAL1	lung cancer associated lncRNA 1
1553415_at	0.7253633	2.80E-01	1.2	-6.07556	2.12E-01	SLC17A8	solute carrier family 17 member 8
1553417_at	1	1	2.43E-13	-6.82287	8.88E-16	C11orf44	chromosome 11 open reading frame 44
1553418_a_at	1	1	2.43E-13	-6.82287	8.88E-16	CNTNAP5	contactin associated protein like 5
1553420_at	1	1	2.43E-13	-6.82287	8.88E-16	SATB2-AS1	SATB2 antisense RNA 1
1553422_s_at	0.768005	4.17E-01	-8.79E-01	-6.4005	-2.87E-01	RBFOX1	RNA binding protein, fox-1 homolog 1
1553423_a_at	0.7250059	2.78E-01	1.2	-6.07116	3.34E-01	SLFN13	schlafen family member 13
1553424_at	0.857712	5.43E-01	-6.49E-01	-6.5858	-3.51E-03	C12orf40	chromosome 12 open reading frame 40
1553425_at	1	9.94E-01	-7.42E-03	-6.82283	-2.71E-05	CFAP57	cilia and flagella associated protein 57
1553426_at	1	1	-1.22E-13	-6.82287	-4.44E-16	C5orf64	chromosome 5 open reading frame 64
1553427_at	1	1	2.43E-13	-6.82287	8.88E-16	ADAMTS15	ADAM metallopeptidase with thrombospondin type 1 motif 15
1553428_at	1	1	2.43E-13	-6.82287	8.88E-16	LY86-AS1	LY86 antisense RNA 1
1553429_at	0.7235316	2.65E-01	1.24	-6.02871	2.52E-01	FLJ31713	uncharacterized protein FLJ31713
1553430_a_at	0.8491341	5.33E-01	-6.65E-01	-6.57385	-3.72E-03	EDARADD	EDAR associated death domain
1553432_s_at	0.768005	4.08E-01	-8.97E-01	-6.38443	-1.84E-02	LOC101060424///LOC653786///OTOA	otoancorin-like///otoancorin pseudogene///otoancorin
1553433_at	0.768005	3.34E-01	-1.06	-6.22565	-5.52E-01	CCDC171	coiled-coil domain containing 171
1553434_at	0.7235316	2.67E-01	1.24	-6.0357	4.45E-02	CYP4Z2P	cytochrome P450 family 4 subfamily Z member 2, pseudogene
1553435_at	0.7235316	2.55E-01	1.27	-5.99451	6.63E-02	C18orf15	chromosome 18 open reading frame 15
1553436_at	1	1	2.43E-13	-6.82287	8.88E-16	MUC19	mucin 19, oligomeric
1553437_at	1	1	2.43E-13	-6.82287	8.88E-16	KLHDC7A	kelch domain containing 7A
1553438_at	1	1	2.43E-13	-6.82287	8.88E-16	C11orf72	chromosome 11 open reading frame 72
1553439_at	1	1	2.43E-13	-6.82287	8.88E-16
1553440_at	1	9.69E-01	-4.03E-02	-6.82192	-1.47E-04	AQP4-AS1	AQP4 antisense RNA 1
1553441_at	1	1	2.43E-13	-6.82287	8.88E-16	CNTNAP4	contactin associated protein like 4
1553442_a_at	1	1	2.43E-13	-6.82287	8.88E-16	CNTNAP4	contactin associated protein like 4
1553443_at	1	1	2.43E-13	-6.82287	8.88E-16	FER1L6-AS1	FER1L6 antisense RNA 1
1553444_a_at	1	1	2.43E-13	-6.82287	8.88E-16	C1orf127	chromosome 1 open reading frame 127
1553446_at	1	1	2.43E-13	-6.82287	8.88E-16	LOC100996634	transmembrane protein FLJ37396
1553447_at	1	1	2.43E-13	-6.82287	8.88E-16	AGBL1	ATP/GTP binding protein like 1
1553448_at	1	1	2.43E-13	-6.82287	8.88E-16	FLJ34503	uncharacterized FLJ34503
1553449_at	1	1	2.43E-13	-6.82287	8.88E-16	LINC00304	long intergenic non-protein coding RNA 304
1553450_s_at	0.8559278	5.41E-01	6.52E-01	-6.58299	2.80E-03	LINC00304	long intergenic non-protein coding RNA 304
1553451_at	0.7235316	2.43E-01	-1.31	-5.95154	-1.29E-02	TERB1	telomere repeat binding bouquet formation protein 1
1553452_at	0.7235316	2.65E-01	-1.24	-6.02809	-1.39E-01	MYO1H	myosin IH
1553453_at	0.7121157	2.11E-01	1.42	-5.82466	6.25E-01	ASB14	ankyrin repeat and SOCS box containing 14
1553454_at	0.2839466	1.58E-02	3.46	-3.15821	3.67	RPTN	repetin
1553456_at	1	1	2.43E-13	-6.82287	8.88E-16
1553457_at	1	1	2.43E-13	-6.82287	8.88E-16	LINC00269	long intergenic non-protein coding RNA 269
1553458_at	0.768005	4.17E-01	-8.79E-01	-6.40055	-2.07E-01	VSTM4	V-set and transmembrane domain containing 4
1553459_at	0.8187666	4.99E-01	-7.24E-01	-6.5298	-4.67E-03	CCDC150	coiled-coil domain containing 150
1553460_at	1	1	2.43E-13	-6.82287	8.88E-16	C2orf61	chromosome 2 open reading frame 61
1553461_at	1	1	2.43E-13	-6.82287	8.88E-16	FAM9B	family with sequence similarity 9 member B
1553462_at	1	1	1.22E-13	-6.82287	4.44E-16
1553464_at	1	1	2.43E-13	-6.82287	8.88E-16	FLJ40288	uncharacterized FLJ40288
1553465_a_at	0.7235316	2.27E-01	1.36	-5.8904	2.94E-01	CES5A	carboxylesterase 5A
1553466_at	0.768005	4.12E-01	-8.88E-01	-6.39202	-1.09	CFAP47	cilia and flagella associated protein 47
1553467_at	1	1	2.43E-13	-6.82287	8.88E-16	FLJ32742///DCAF8L2	uncharacterized locus FLJ32742///DDB1 and CUL4 associated factor 8 like 2
1553468_at	1	1	2.43E-13	-6.82287	8.88E-16	HYDIN2	HYDIN2, axonemal central pair apparatus protein (pseudogene)
1553470_at	1	1	2.43E-13	-6.82287	8.88E-16	DNAH17	dynein axonemal heavy chain 17
1553471_at	0.768005	4.17E-01	-8.78E-01	-6.40076	-1.15E-01	SLC35G3	solute carrier family 35 member G3
1553472_at	0.768005	4.07E-01	-8.99E-01	-6.38197	-1.22	LOC150596	uncharacterized LOC150596
1553474_at	1	1	2.43E-13	-6.82287	8.88E-16	LOC100288966	POTE ankyrin domain family member D-like
1553475_at	1	1	2.43E-13	-6.82287	8.88E-16
1553478_at	1	1	2.43E-13	-6.82287	8.88E-16	KIRREL3-AS3	KIRREL3 antisense RNA 3
1553479_at	1	1	2.43E-13	-6.82287	8.88E-16	TMEM145	transmembrane protein 145
1553482_at	1	1	2.43E-13	-6.82287	8.88E-16	C15orf32	chromosome 15 open reading frame 32
1553483_at	1	1	2.43E-13	-6.82287	8.88E-16	TSGA10IP	testis specific 10 interacting protein
1553484_at	1	1	2.43E-13	-6.82287	8.88E-16	LINC00477	long intergenic non-protein coding RNA 477
1553485_at	0.768005	3.81E-01	-9.52E-01	-6.33226	-3.38E-02	CCDC140	coiled-coil domain containing 140
1553486_a_at	1	1	2.43E-13	-6.82287	8.88E-16	C17orf78	chromosome 17 open reading frame 78
1553488_at	1	1	2.43E-13	-6.82287	8.88E-16	TEKT5	tektin 5
1553489_a_at	0.7692892	4.33E-01	-8.46E-01	-6.42948	-1.14E-02	TEKT5	tektin 5
1553491_at	1	1	2.43E-13	-6.82287	8.88E-16	KSR2	kinase suppressor of ras 2
1553492_a_at	1	1	2.43E-13	-6.82287	8.88E-16	PAX1	paired box 1
1553493_a_at	0.7235316	2.65E-01	1.24	-6.02855	4.46E-01	TDH	L-threonine dehydrogenase (pseudogene)
1553494_at	0.7235316	2.64E-01	1.25	-6.02316	3.88E-01	TDH	L-threonine dehydrogenase (pseudogene)
1553497_at	1	1	2.43E-13	-6.82287	8.88E-16	LINC00615	long intergenic non-protein coding RNA 615
1553498_at	0.768005	4.05E-01	-9.03E-01	-6.37819	-1.44
1553499_s_at	0.7429398	3.04E-01	1.13	-6.14795	4.51E-01	SERPINA9	serpin family A member 9
1553500_at	0.7750418	4.45E-01	-8.24E-01	-6.44885	-8.62E-03	FBXL21	F-box and leucine rich repeat protein 21 (gene/pseudogene)
1553502_a_at	1	1	2.43E-13	-6.82287	8.88E-16	PALM2-AKAP2///PALM2///AKAP2	PALM2-AKAP2 readthrough///paralemmin 2///A-kinase anchoring protein 2
1553504_at	1	1	2.43E-13	-6.82287	8.88E-16	MRGPRX4	MAS related GPR family member X4
1553505_at	0.4399723	5.38E-02	2.46	-4.46328	1.46	A2ML1	alpha-2-macroglobulin like 1
1553506_at	0.7474406	3.09E-01	1.12	-6.1608	7.55E-02	CPO	carboxypeptidase O
1553507_a_at	1	1	2.43E-13	-6.82287	8.88E-16	GPR6	G protein-coupled receptor 6
1553508_at	0.8679092	5.55E-01	6.29E-01	-6.59952	2.49E-02	MDS2	myelodysplastic syndrome 2 translocation associated
1553510_s_at	0.768392	4.30E-01	-8.54E-01	-6.42295	-3.65E-01	CNOT9	CCR4-NOT transcription complex subunit 9
1553511_at	1	9.73E-01	3.48E-02	-6.82216	1.27E-04	GJD3	gap junction protein delta 3
1553512_at	0.6630983	1.68E-01	1.59	-5.61134	2.90E-02	HOXC12	homeobox C12
1553513_at	0.7918734	4.68E-01	-7.80E-01	-6.48545	-6.18E-03	VNN3	vanin 3
1553514_a_at	1	1	2.43E-13	-6.82287	8.88E-16	VNN3	vanin 3
1553515_at	1	1	2.43E-13	-6.82287	8.88E-16	COPS9	COP9 signalosome subunit 9
1553517_at	1	1	2.43E-13	-6.82287	8.88E-16	FERD3L	Fer3-like bHLH transcription factor
1553518_at	1	1	2.43E-13	-6.82287	8.88E-16	DEFT1P2///DEFT1P	defensin, theta 1 pseudogene 2///defensin, theta 1 pseudogene
1553519_at	1	1	2.43E-13	-6.82287	8.88E-16	LINC00314	long intergenic non-protein coding RNA 314
1553521_at	0.7878893	4.63E-01	-7.89E-01	-6.47807	-6.54E-03	DEFB104B///DEFB104A	defensin beta 104B///defensin beta 104A
1553523_at	1	1	2.43E-13	-6.82287	8.88E-16	NLRP14	NLR family pyrin domain containing 14
1553524_at	0.768005	4.11E-01	-8.90E-01	-6.39034	-8.38E-01	DGKB	diacylglycerol kinase beta
1553525_at	1	1	2.43E-13	-6.82287	8.88E-16	NLRP13	NLR family pyrin domain containing 13
1553526_at	1	1	2.43E-13	-6.82287	8.88E-16	NLRP8	NLR family pyrin domain containing 8
1553527_at	1	1	2.43E-13	-6.82287	8.88E-16	NLRP9	NLR family pyrin domain containing 9
1553528_a_at	0.7795781	4.53E-01	8.09E-01	-6.46153	5.33E-02	TAF5	TATA-box binding protein associated factor 5
1553529_at	1	1	2.43E-13	-6.82287	8.88E-16	TAS1R2	taste 1 receptor member 2
1553530_a_at	0.2939498	1.72E-02	-3.39	-3.24766	-2.74	ITGB1	integrin subunit beta 1
1553531_at	1	1	2.43E-13	-6.82287	8.88E-16	PCSK6	proprotein convertase subtilisin/kexin type 6
1553532_a_at	0.818757	4.99E-01	-7.24E-01	-6.52974	-3.08E-01	ZNF341	zinc finger protein 341
1553533_at	1	1	2.43E-13	-6.82287	8.88E-16	JPH1	junctophilin 1
1553534_at	0.405057	4.07E-02	2.68	-4.16943	1.54	NLRP10	NLR family pyrin domain containing 10
1553535_a_at	1	7.13E-01	-3.88E-01	-6.73594	-2.14E-02	RANGAP1	Ran GTPase activating protein 1
1553536_at	0.6530267	1.61E-01	-1.62	-5.57106	-1.12	MBNL2	muscleblind like splicing regulator 2
1553537_at	0.8627325	5.49E-01	-6.39E-01	-6.59238	-2.37E-01	KRT73	keratin 73
1553538_s_at	0.4314712	4.94E-02	2.52	-4.37452	4.42E-01	COX1	cytochrome c oxidase subunit I
1553539_at	1	1	0	-6.82287	0	KRT74	keratin 74
1553540_a_at	1	1	2.43E-13	-6.82287	8.88E-16	SLC29A2	solute carrier family 29 member 2
1553541_at	1	1	2.43E-13	-6.82287	8.88E-16	LMX1A	LIM homeobox transcription factor 1 alpha
1553542_at	0.7596397	3.22E-01	1.09	-6.19575	1.94E-02	CCDC125	coiled-coil domain containing 125
1553544_at	1	1	2.43E-13	-6.82287	8.88E-16	GPR101	G protein-coupled receptor 101
1553545_at	1	1	2.43E-13	-6.82287	8.88E-16	ILDR1	immunoglobulin like domain containing receptor 1
1553546_at	1	1	2.43E-13	-6.82287	8.88E-16
1553547_at	0.768005	3.71E-01	-9.75E-01	-6.31067	-5.57E-02
1553549_at	1	1	2.43E-13	-6.82287	8.88E-16	VN1R2	vomeronasal 1 receptor 2
1553550_at	1	1	2.43E-13	-6.82287	8.88E-16	VN1R5	vomeronasal 1 receptor 5 (gene/pseudogene)
1553551_s_at	0.768005	4.10E-01	8.92E-01	-6.38861	1.36E-01	ND2	MTND2
1553552_at	1	1	2.43E-13	-6.82287	8.88E-16	TAAR8	trace amine associated receptor 8
1553553_at	0.7658115	3.29E-01	1.07	-6.21217	7.77E-03	TAS2R39	taste 2 receptor member 39
1553555_at	0.7490928	3.11E-01	1.12	-6.16507	9.35E-03	TAS2R38	taste 2 receptor member 38
1553556_at	1	1	2.43E-13	-6.82287	8.88E-16	TAS2R40	taste 2 receptor member 40
1553558_at	1	1	2.43E-13	-6.82287	8.88E-16	TAS2R41	taste 2 receptor member 41
1553559_at	1	1	2.43E-13	-6.82287	8.88E-16	TMEM171	transmembrane protein 171
1553560_at	1	9.06E-01	-1.24E-01	-6.81384	-4.58E-04	VN1R4	vomeronasal 1 receptor 4
1553561_at	1	1	2.43E-13	-6.82287	8.88E-16	TAS2R50	taste 2 receptor member 50
1553562_at	0.7694198	4.34E-01	-8.45E-01	-6.43047	-1.12E-02	LOC100996919///CD8B	putative T-cell surface glycoprotein CD8 beta-2 chain-like///CD8b molecule
1553564_at	0.7681771	4.28E-01	-8.57E-01	-6.41972	-4.13E-01	MACROD2	MACRO domain containing 2
1553565_s_at	0.768005	4.18E-01	-8.77E-01	-6.40229	-4.70E-02	DDAH1	dimethylarginine dimethylaminohydrolase 1
1553566_at	1	1	2.43E-13	-6.82287	8.88E-16	PIANP	PILR alpha associated neural protein
1553567_s_at	0.9860992	6.88E-01	4.25E-01	-6.71904	1.19E-01	ATP6	ATP synthase F0 subunit 6
1553568_a_at	1	1	2.43E-13	-6.82287	8.88E-16	HIST1H1T	histone cluster 1, H1t
1553569_at	0.768005	4.13E-01	8.87E-01	-6.39264	1.95E-01	COX2	cytochrome c oxidase subunit II
1553570_x_at	0.810258	4.89E-01	7.42E-01	-6.5164	1.48E-01	COX2	cytochrome c oxidase subunit II
1553572_a_at	0.7968339	4.74E-01	-7.70E-01	-6.49391	-5.82E-03	CYGB	cytoglobin
1553573_s_at	1	1	2.43E-13	-6.82287	8.88E-16	EFNA2	ephrin A2
1553574_at	0.768005	3.53E-01	-1.02	-6.27032	-3.69E-01	IFNE	interferon epsilon
1553575_at	0.8989653	5.90E-01	5.72E-01	-6.63673	6.85E-02	ND6	NADH dehydrogenase, subunit 6 (complex I)
1553579_a_at	0.768005	4.17E-01	-8.79E-01	-6.40047	-4.67E-01	SPAG11A///SPAG11B	sperm associated antigen 11A///sperm associated antigen 11B
1553581_s_at	0.1754761	5.72E-03	4.42	-2.05437	9.05E-01	SREK1IP1	SREK1 interacting protein 1
1553582_a_at	0.7681771	4.28E-01	-8.57E-01	-6.41973	-1.42E-02	SPAG11A///SPAG11B	sperm associated antigen 11A///sperm associated antigen 11B
1553583_a_at	0.6799376	1.80E-01	1.54	-5.67403	2.05	THRSP	thyroid hormone responsive
1553584_at	0.9348686	6.30E-01	-5.10E-01	-6.67432	-2.28E-03	CXorf36	chromosome X open reading frame 36
1553585_a_at	0.7235316	2.69E-01	1.23	-6.04028	5.88E-02	MAGEA10-MAGEA5///MAGEA5	MAGEA10-MAGEA5 readthrough///MAGE family member A5
1553586_at	1	1	2.43E-13	-6.82287	8.88E-16	FBXL19-AS1	FBXL19 antisense RNA 1 (head to head)
1553587_a_at	0.6066448	1.35E-01	1.75	-5.40122	4.71E-01	POLE4	DNA polymerase epsilon 4, accessory subunit
1553588_at	0.4946268	7.82E-02	2.17	-4.85044	2.93E-01	SH3KBP1///ND3	SH3 domain containing kinase binding protein 1///NADH dehydrogenase, subunit 3 (complex I)
1553589_a_at	1	7.79E-01	-2.94E-01	-6.7725	-1.51E-01	PDZK1IP1	PDZK1 interacting protein 1
1553590_at	1	1	2.43E-13	-6.82287	8.88E-16	FAM27E2///FAM27E3	family with sequence similarity 27 member E2///family with sequence similarity 27 member E3
1553591_at	1	1	2.43E-13	-6.82287	8.88E-16	BCRP3	breakpoint cluster region pseudogene 3
1553592_x_at	1	1	2.43E-13	-6.82287	8.88E-16	BCRP3	breakpoint cluster region pseudogene 3
1553593_a_at	0.7680847	4.27E-01	-8.59E-01	-6.41784	-1.50E-02	TAL2	TAL bHLH transcription factor 2
1553594_a_at	1	1	2.43E-13	-6.82287	8.88E-16	INSL3	insulin like 3
1553599_a_at	0.3882269	3.53E-02	2.79	-4.019	6.40E-01	SYCP3	synaptonemal complex protein 3
1553600_at	1	1	2.43E-13	-6.82287	8.88E-16	TMIE	transmembrane inner ear
1553601_a_at	0.4078355	4.15E-02	2.66	-4.18955	1.28	TMIE	transmembrane inner ear
1553602_at	0.3729715	3.15E-02	2.88	-3.89868	3.05	MUCL1	mucin like 1
1553603_s_at	0.7235316	2.43E-01	1.31	-5.9501	3.58E-01	ATL2	atlastin GTPase 2
1553604_at	0.7235316	2.67E-01	1.24	-6.03499	1.19	ABCA13	ATP binding cassette subfamily A member 13
1553605_a_at	0.7552785	3.18E-01	1.1	-6.18376	1.24	ABCA13	ATP binding cassette subfamily A member 13
1553607_at	0.7235316	2.58E-01	1.26	-6.00466	9.29E-01	GRIK1-AS2///LINC00189///BACH1	GRIK1 antisense RNA 2///long intergenic non-protein coding RNA 189///BTB domain and CNC homolog 1
1553608_a_at	1	1	2.43E-13	-6.82287	8.88E-16	LINC00189	long intergenic non-protein coding RNA 189
1553611_s_at	0.7235316	2.68E-01	-1.23	-6.03819	-8.56E-02	KLHL35	kelch like family member 35
1553612_at	0.9145001	6.07E-01	5.46E-01	-6.65329	2.30E-01	ZNF354B	zinc finger protein 354B
1553613_s_at	0.1479071	3.91E-03	4.82	-1.64152	2.67	FOXC1	forkhead box C1
1553614_a_at	0.7235316	2.48E-01	1.29	-5.97021	1.45	LINC01198	long intergenic non-protein coding RNA 1198
1553618_at	0.9033573	5.95E-01	-5.65E-01	-6.64143	-3.00E-01	TRIM43B///TRIM43	tripartite motif containing 43B///tripartite motif containing 43
1553619_a_at	0.768005	4.02E-01	-9.10E-01	-6.37234	-7.94E-01	TRIM43B///TRIM43	tripartite motif containing 43B///tripartite motif containing 43
1553620_at	1	1	2.43E-13	-6.82287	8.88E-16	TRIM42	tripartite motif containing 42
1553622_a_at	0.7235316	2.67E-01	1.24	-6.03497	4.70E-02	FSIP1	fibrous sheath interacting protein 1
1553623_at	1	1	2.43E-13	-6.82287	8.88E-16	LOC84843	uncharacterized LOC84843
1553625_at	0.8790998	5.69E-01	-6.07E-01	-6.61436	-4.73E-02	FAM98B	family with sequence similarity 98 member B
1553626_a_at	0.7681771	4.28E-01	-8.57E-01	-6.41965	-1.42E-02	EFCAB13	EF-hand calcium binding domain 13
1553627_s_at	0.7235316	2.65E-01	1.24	-6.02932	2.88E-01	EFCAB13	EF-hand calcium binding domain 13
1553629_a_at	1	1	2.43E-13	-6.82287	8.88E-16	FAM71B	family with sequence similarity 71 member B
1553630_at	1	9.06E-01	-1.24E-01	-6.81383	-4.58E-04	C10orf107	chromosome 10 open reading frame 107
1553633_s_at	1	8.41E-01	-2.11E-01	-6.79701	-3.35E-01	LOC101929373///SLC9B1	uncharacterized LOC101929373///solute carrier family 9 member B1
1553634_a_at	0.1666527	5.00E-03	4.56	-1.90913	1.61	WEE2-AS1	WEE2 antisense RNA 1
1553635_s_at	0.6202989	1.42E-01	-1.72	-5.44989	-1.13	TCTEX1D1	Tctex1 domain containing 1
1553636_at	1	1	-2.66E-04	-6.82287	-9.72E-07	TMCO5A	transmembrane and coiled-coil domains 5A
1553637_s_at	0.768005	3.77E-01	-9.62E-01	-6.32313	-9.69E-02	TMCO5A	transmembrane and coiled-coil domains 5A
1553639_a_at	0.6601257	1.66E-01	-1.6	-5.59853	-1.60E-01	PPARGC1B	PPARG coactivator 1 beta
1553640_at	1	7.74E-01	-3.02E-01	-6.7699	-1.17E-03	XKR6	XK related 6
1553641_a_at	1	1	2.43E-13	-6.82287	8.88E-16	TSGA13	testis specific 13
1553642_at	1	1	2.43E-13	-6.82287	8.88E-16	C9orf163	chromosome 9 open reading frame 163
1553644_at	0.768005	4.22E-01	8.69E-01	-6.40898	4.44E-03	SYNE3	spectrin repeat containing nuclear envelope family member 3
1553645_at	0.768005	3.94E-01	9.26E-01	-6.35736	5.07E-03	CCDC141	coiled-coil domain containing 141
1553646_at	0.725455	2.80E-01	1.2	-6.07635	5.72E-01	HDX	highly divergent homeobox
1553647_at	1	1	2.43E-13	-6.82287	8.88E-16	CDYL2	chromodomain Y-like 2
1553651_at	1	1	2.43E-13	-6.82287	8.88E-16	C18orf54	chromosome 18 open reading frame 54
1553652_a_at	0.768005	3.37E-01	-1.05	-6.23284	-5.50E-01	C18orf54	chromosome 18 open reading frame 54
1553654_at	0.768005	4.24E-01	-8.65E-01	-6.41258	-1.80E-02	SYT14	synaptotagmin 14
1553655_at	0.768005	4.17E-01	-8.79E-01	-6.40047	-4.61E-01	CDC20B	cell division cycle 20B
1553656_at	0.7697026	4.35E-01	-8.44E-01	-6.4317	-1.10E-02	TECTB	tectorin beta
1553657_at	1	1	2.43E-13	-6.82287	8.88E-16	VWA3A	von Willebrand factor A domain containing 3A
1553658_at	1	1	2.43E-13	-6.82287	8.88E-16	LINC00896	long intergenic non-protein coding RNA 896
1553660_at	0.7235316	2.66E-01	1.24	-6.03265	5.87E-02	HUS1B	HUS1 checkpoint clamp component B
1553661_a_at	0.7792184	4.52E-01	-8.10E-01	-6.46086	-8.48E-03	HUS1B	HUS1 checkpoint clamp component B
1553663_a_at	0.7235316	2.65E-01	1.24	-6.02868	2.70E-01	NPB	neuropeptide B
1553666_at	0.7016779	2.01E-01	-1.45	-5.77922	-1.00E-02	CCDC34	coiled-coil domain containing 34
1553668_at	0.6280895	1.47E-01	-1.69	-5.47888	-7.35E-01	LRCH3	leucine rich repeats and calponin homology domain containing 3
1553670_at	0.7235316	2.24E-01	-1.37	-5.87674	-5.27E-02	INTS4	integrator complex subunit 4
1553672_at	0.492898	7.70E-02	-2.18	-4.83471	-1.26	ENAH	enabled homolog (Drosophila)
1553673_at	0.7817598	4.55E-01	-8.04E-01	-6.46541	-7.28E-03	STK35	serine/threonine kinase 35
1553674_at	0.768005	4.15E-01	-8.83E-01	-6.39628	-5.64E-01	LRRIQ3	leucine rich repeats and IQ motif containing 3
1553675_at	0.8486094	5.33E-01	6.66E-01	-6.5731	2.88E-03	KLC4	kinesin light chain 4
1553677_a_at	0.8957942	5.86E-01	5.78E-01	-6.63292	2.15E-01	TIPRL	TOR signaling pathway regulator
1553678_a_at	0.3615105	2.87E-02	-2.96	-3.79801	-2.89	ITGB1	integrin subunit beta 1
1553679_s_at	0.7235316	2.65E-01	1.24	-6.02673	1.73E-01	VKORC1L1	vitamin K epoxide reductase complex subunit 1 like 1
1553681_a_at	0.8167345	4.97E-01	-7.29E-01	-6.52652	-4.76E-03	PRF1	perforin 1
1553682_at	0.6903724	1.91E-01	1.49	-5.73071	7.46E-01	FBXL14	F-box and leucine rich repeat protein 14
1553683_s_at	0.4987589	7.99E-02	2.15	-4.87302	1.14	FBXL14	F-box and leucine rich repeat protein 14
1553684_at	0.6130052	1.39E-01	1.74	-5.42523	6.67E-01	PPIL6	peptidylprolyl isomerase like 6
1553685_s_at	0.768005	4.18E-01	-8.76E-01	-6.4034	-3.70E-02	SP1	Sp1 transcription factor
1553686_at	0.6871158	1.88E-01	-1.51	-5.71388	-6.73E-01	C18orf25	chromosome 18 open reading frame 25
1553688_at	0.768005	3.97E-01	-9.21E-01	-6.36229	-3.90E-02	METTL6	methyltransferase like 6
1553689_s_at	1	8.94E-01	1.39E-01	-6.81153	5.09E-02	METTL6	methyltransferase like 6
1553690_at	0.768005	3.47E-01	-1.03	-6.25684	-1.69E-02	SGO1	shugoshin 1
1553691_at	0.7235316	2.56E-01	1.27	-5.99787	1.57E-01	B3GALNT2	beta-1,3-N-acetylgalactosaminyltransferase 2
1553693_s_at	0.5537547	1.07E-01	-1.93	-5.16902	-5.90E-01	CBR4	carbonyl reductase 4
1553694_a_at	1	7.63E-01	3.18E-01	-6.76435	1.37E-01	PIK3C2A	phosphatidylinositol-4-phosphate 3-kinase catalytic subunit type 2 alpha
1553695_a_at	0.4225939	4.62E-02	2.58	-4.30271	3.58E-01	NLRX1	NLR family member X1
1553696_s_at	0.7235316	2.71E-01	1.23	-6.04728	5.80E-01	ZNF569	zinc finger protein 569
1553697_at	0.3313715	2.21E-02	3.18	-3.51932	1.75	CCSAP	centriole, cilia and spindle associated protein
1553698_a_at	0.2797066	1.53E-02	3.49	-3.12137	1.99	CCSAP	centriole, cilia and spindle associated protein
1553701_a_at	0.7235316	2.71E-01	1.23	-6.04738	1.85E-01	DUSP18	dual specificity phosphatase 18
1553702_at	0.7548627	3.17E-01	1.1	-6.18262	1.24E-02	ZNF697	zinc finger protein 697
1553703_at	0.6417087	1.55E-01	1.65	-5.53394	5.03E-01	ZNF791	zinc finger protein 791
1553704_x_at	0.7827023	4.56E-01	8.02E-01	-6.46729	5.09E-01	ZNF791	zinc finger protein 791
1553705_a_at	0.7096865	2.09E-01	1.42	-5.81563	4.63E-01	CHRM3	cholinergic receptor muscarinic 3
1553706_at	0.7398226	3.01E-01	-1.14	-6.13741	-8.49E-01	HTRA4	HtrA serine peptidase 4
1553708_at	0.8184118	4.98E-01	-7.25E-01	-6.52911	-4.69E-03	LINC00525	long intergenic non-protein coding RNA 525
1553709_a_at	0.9880251	6.90E-01	-4.21E-01	-6.72072	-1.53E-01	PRPF38A	pre-mRNA processing factor 38A
1553710_at	0.5263301	9.38E-02	2.03	-5.03588	1.49	FAM218A	family with sequence similarity 218 member A
1553711_a_at	0.5878415	1.24E-01	1.82	-5.3117	4.45E-01	FAM218A	family with sequence similarity 218 member A
1553713_a_at	0.4663818	6.55E-02	2.3	-4.66803	7.11E-01	RHEBL1	Ras homolog enriched in brain like 1
1553715_s_at	0.5166891	8.87E-02	2.07	-4.97911	3.84E-01	MCRIP2	MAPK regulated corepressor interacting protein 2
1553717_at	0.7235316	2.41E-01	-1.32	-5.94222	-2.46E-01	KCTD7///RABGEF1	potassium channel tetramerization domain containing 7///RAB guanine nucleotide exchange factor 1
1553718_at	0.6285609	1.47E-01	-1.69	-5.48158	-5.70E-01	ZNF548	zinc finger protein 548
1553719_s_at	0.492898	7.70E-02	2.18	-4.83516	4.21E-01	ZNF548	zinc finger protein 548
1553720_a_at	0.7547799	3.17E-01	1.1	-6.18204	8.70E-03	AMER2	APC membrane recruitment protein 2
1553721_at	1	1	2.43E-13	-6.82287	8.88E-16	RNF152	ring finger protein 152
1553722_s_at	0.8592102	5.45E-01	-6.45E-01	-6.58794	-2.83E-01	RNF152	ring finger protein 152
1553723_at	1	1	2.43E-13	-6.82287	8.88E-16	ADGRG3	adhesion G protein-coupled receptor G3
1553725_s_at	0.758733	3.21E-01	-1.09	-6.19233	-7.10E-01	ZNF644	zinc finger protein 644
1553726_s_at	1	7.10E-01	-3.93E-01	-6.73387	-1.80E-01	TBC1D32	TBC1 domain family member 32
1553727_at	1	1	2.43E-13	-6.82287	8.88E-16	B4GALNT3	beta-1,4-N-acetyl-galactosaminyltransferase 3
1553728_at	1	9.40E-01	-7.87E-02	-6.81924	-2.88E-04	LRRC43	leucine rich repeat containing 43
1553729_s_at	0.768005	4.17E-01	-8.78E-01	-6.40122	-7.29E-02	LRRC43	leucine rich repeat containing 43
1553730_x_at	1	9.86E-01	-1.85E-02	-6.82267	-6.74E-05	LRRC43	leucine rich repeat containing 43
1553732_s_at	0.6817247	1.82E-01	1.53	-5.68346	2.05E-01	CEP89	centrosomal protein 89
1553734_at	0.5861324	1.23E-01	1.83	-5.30425	3.38E-01	AK7	adenylate kinase 7
1553736_at	0.768005	3.66E-01	-9.86E-01	-6.29955	-2.62E-01	ZFC3H1	zinc finger C3H1-type containing
1553739_at	0.768005	4.17E-01	-8.78E-01	-6.40107	-8.13E-02	IRAK2	interleukin 1 receptor associated kinase 2
1553740_a_at	1	1	2.43E-13	-6.82287	8.88E-16	IRAK2	interleukin 1 receptor associated kinase 2
1553741_at	0.768005	4.17E-01	-8.78E-01	-6.40105	-8.27E-02	LINC00337	long intergenic non-protein coding RNA 337
1553743_at	1	9.73E-01	-3.48E-02	-6.82216	-7.31E-03	METTL21A	methyltransferase like 21A
1553746_a_at	1	9.72E-01	3.67E-02	-6.82208	1.34E-04	OTOGL	otogelin like
1553747_at	1	1	2.43E-13	-6.82287	8.88E-16	MGC16025	uncharacterized LOC85009
1553749_at	1	8.82E-01	-1.55E-01	-6.80877	-1.32E-01	FAM76B	family with sequence similarity 76 member B
1553750_a_at	0.877226	5.66E-01	6.11E-01	-6.61187	1.06E-01	FAM76B	family with sequence similarity 76 member B
1553752_at	1	7.78E-01	-2.96E-01	-6.7719	-1.15E-03	SPATA25	spermatogenesis associated 25
1553755_at	1	1	2.43E-13	-6.82287	8.88E-16	NXNL1	nucleoredoxin-like 1
1553756_at	1	1	2.43E-13	-6.82287	8.88E-16	GLIS3-AS1	GLIS3 antisense RNA 1
1553757_at	1	8.06E-01	-2.58E-01	-6.78418	-3.06E-01	IQCG	IQ motif containing G
1553759_at	0.7235316	2.36E-01	1.33	-5.92456	9.74E-01	MCM9	minichromosome maintenance 9 homologous recombination repair factor
1553761_at	1	8.99E-01	-1.33E-01	-6.81247	-4.93E-04	PRR14L	proline rich 14 like
1553764_a_at	0.7235316	2.27E-01	1.36	-5.88975	4.96E-01	AJUBA	ajuba LIM protein
1553765_a_at	1	1	2.43E-13	-6.82287	8.88E-16	KLHL32	kelch like family member 32
1553768_a_at	0.907232	5.99E-01	-5.58E-01	-6.6458	-3.56E-01	DCBLD1	discoidin, CUB and LCCL domain containing 1
1553769_at	1	1	2.43E-13	-6.82287	8.88E-16	SLAMF9	SLAM family member 9
1553770_a_at	1	1	2.43E-13	-6.82287	8.88E-16	SLAMF9	SLAM family member 9
1553772_at	0.768005	4.12E-01	-8.89E-01	-6.39088	-3.65E-01	GK5	glycerol kinase 5 (putative)
1553775_at	1	9.70E-01	3.96E-02	-6.82195	1.36E-02	LOC152048	uncharacterized FLJ31715
1553776_at	1	1	2.43E-13	-6.82287	8.88E-16	UBE2U	ubiquitin conjugating enzyme E2 U (putative)
1553778_at	1	1	2.43E-13	-6.82287	8.88E-16	WBSCR27	Williams Beuren syndrome chromosome region 27
1553780_at	1	8.17E-01	-2.43E-01	-6.78846	-9.23E-04	LINC00638	long intergenic non-protein coding RNA 638
1553781_at	0.768005	4.17E-01	-8.79E-01	-6.40049	-3.31E-01	ZC3HAV1L	zinc finger CCCH-type containing, antiviral 1 like
1553785_at	0.7090638	2.09E-01	1.43	-5.81288	9.98E-01	RASGEF1B	RasGEF domain family member 1B
1553787_at	0.5514495	1.06E-01	1.94	-5.15791	1.7	C11orf45	chromosome 11 open reading frame 45
1553789_a_at	0.7588444	3.21E-01	1.09	-6.19271	3.99E-01	C21orf58	chromosome 21 open reading frame 58
1553792_at	0.768005	4.25E-01	-8.62E-01	-6.41574	-1.60E-02	KIAA1109	KIAA1109
1553793_a_at	0.768005	4.05E-01	-9.02E-01	-6.37898	-1.10E-01	KIAA1109	KIAA1109
1553794_at	0.8743061	5.63E-01	-6.17E-01	-6.6078	-4.28E-03	STOML3	stomatin like 3
1553796_at	0.780542	4.54E-01	-8.07E-01	-6.46302	-7.44E-03	LINC01105	long intergenic non-protein coding RNA 1105
1553797_a_at	1	1	2.43E-13	-6.82287	8.88E-16	LINC01105	long intergenic non-protein coding RNA 1105
1553798_a_at	0.7235316	2.58E-01	-1.26	-6.00519	-9.97E-02	FBXL13	F-box and leucine rich repeat protein 13
1553799_at	0.9322196	6.28E-01	5.14E-01	-6.6719	1.51E-01	FAM227B	family with sequence similarity 227 member B
1553801_a_at	0.9737721	6.73E-01	4.45E-01	-6.70894	9.75E-02	DTD2	D-tyrosyl-tRNA deacylase 2 (putative)
1553802_a_at	1	1	2.43E-13	-6.82287	8.88E-16	SOX3	SRY-box 3
1553803_at	0.768005	4.18E-01	-8.77E-01	-6.40165	-5.81E-02	SPATA32	spermatogenesis associated 32
1553804_a_at	1	1	2.43E-13	-6.82287	8.88E-16	SPATA32	spermatogenesis associated 32
1553805_at	1	1	2.43E-13	-6.82287	8.88E-16	C3orf49	chromosome 3 open reading frame 49
1553808_a_at	1	1	2.43E-13	-6.82287	8.88E-16	NKX2-3	NK2 homeobox 3
1553809_a_at	0.768005	4.25E-01	-8.62E-01	-6.41512	-1.64E-02	TMEM252	transmembrane protein 252
1553810_a_at	0.7235316	2.66E-01	1.24	-6.03	9.74E-02	KIAA1524	KIAA1524
1553811_at	1	1	2.43E-13	-6.82287	8.88E-16	FAM222A-AS1	FAM222A antisense RNA 1
1553812_at	1	9.76E-01	-3.10E-02	-6.8223	-1.13E-04	TLE6	transducin like enhancer of split 6
1553813_s_at	1	1	2.43E-13	-6.82287	8.88E-16	TLE6	transducin like enhancer of split 6
1553815_a_at	1	8.23E-01	2.34E-01	-6.7909	4.32E-02	TCEANC	transcription elongation factor A N-terminal and central domain containing
1553817_at	1	1	2.43E-13	-6.82287	8.88E-16	LOC102725315///LOC727983///POM121L10P///POM121L4P///POM121L8P///POM121L9P///POM121L1P	putative POM121-like protein 1-like///putative POM121-like protein 1-like///POM121 transmembrane nucleoporin like 10, pseudogene///POM121 transmembrane nucleoporin like 4, pseudogene///POM121 transmembrane nucleoporin like 8, pseudogene///POM121 transmembrane nucleoporin like 9, pseudogene///POM121 transmembrane nucleoporin like 1, pseudogene
1553818_x_at	0.9270858	6.22E-01	-5.23E-01	-6.66665	-2.38E-03	LOC102725315///LOC727983///POM121L10P///POM121L4P///POM121L8P///POM121L9P///POM121L1P	putative POM121-like protein 1-like///putative POM121-like protein 1-like///POM121 transmembrane nucleoporin like 10, pseudogene///POM121 transmembrane nucleoporin like 4, pseudogene///POM121 transmembrane nucleoporin like 8, pseudogene///POM121 transmembrane nucleoporin like 9, pseudogene///POM121 transmembrane nucleoporin like 1, pseudogene
1553821_at	1	1	2.43E-13	-6.82287	8.88E-16	HECTD4	HECT domain E3 ubiquitin protein ligase 4
1553822_at	1	1	2.43E-13	-6.82287	8.88E-16	RTP1	receptor transporter protein 1
1553823_a_at	1	8.93E-01	-1.41E-01	-6.81118	-5.23E-04	RTP1	receptor transporter protein 1
1553826_a_at	1	1	2.43E-13	-6.82287	8.88E-16	PRR35	proline rich 35
1553828_at	0.768005	4.24E-01	-8.65E-01	-6.41257	-1.81E-02	NXPE1	neurexophilin and PC-esterase domain family member 1
1553829_at	0.7603858	3.23E-01	1.09	-6.19714	9.25E-01	CYP1B1-AS1	CYP1B1 antisense RNA 1
1553830_s_at	1	1	2.43E-13	-6.82287	8.88E-16	MAGEA2B///MAGEA2	MAGE family member A2B///MAGE family member A2
1553831_at	1	1	2.43E-13	-6.82287	8.88E-16	APOBEC3D	apolipoprotein B mRNA editing enzyme catalytic subunit 3D
1553832_at	1	1	0	-6.82287	0	LINC00315	long intergenic non-protein coding RNA 315
1553834_at	0.4399723	5.39E-02	-2.45	-4.46572	-1.32	COL6A5	collagen type VI alpha 5 chain
1553835_a_at	0.6322824	1.49E-01	-1.68	-5.4933	-1	COL6A5	collagen type VI alpha 5 chain
1553837_at	1	1	2.43E-13	-6.82287	8.88E-16	PGAM5	PGAM family member 5, mitochondrial serine/threonine protein phosphatase
1553838_at	1	1	2.43E-13	-6.82287	8.88E-16	C4orf45	chromosome 4 open reading frame 45
1553839_at	0.5642212	1.12E-01	-1.9	-5.21193	-7.96E-01	CCDC149	coiled-coil domain containing 149
1553840_a_at	0.522639	9.16E-02	-2.05	-5.01125	-7.33E-01	CCDC149	coiled-coil domain containing 149
1553842_at	1	9.76E-01	-3.15E-02	-6.82228	-1.15E-04	BEND2	BEN domain containing 2
1553843_at	0.9503432	6.48E-01	-4.84E-01	-6.68877	-7.69E-02	C10orf67	chromosome 10 open reading frame 67
1553844_a_at	0.489449	7.56E-02	2.19	-4.81575	2.13	C10orf67	chromosome 10 open reading frame 67
1553845_x_at	0.768005	3.87E-01	9.41E-01	-6.34263	1.70E-01	C10orf67	chromosome 10 open reading frame 67
1553846_at	1	9.82E-01	-2.31E-02	-6.82255	-8.42E-05	SPERT	spermatid associated
1553847_a_at	1	1	2.43E-13	-6.82287	8.88E-16	SPERT	spermatid associated
1553849_at	0.8504237	5.35E-01	-6.63E-01	-6.57568	-3.68E-03	CCDC26	CCDC26 long non-coding RNA
1553850_at	1	1	2.43E-13	-6.82287	8.88E-16	B3GALT5-AS1	B3GALT5 antisense RNA 1
1553851_at	1	1	2.43E-13	-6.82287	8.88E-16	SPIC	Spi-C transcription factor
1553852_at	0.723837	2.74E-01	1.22	-6.05848	2.15E-02	VPS13B	vacuolar protein sorting 13 homolog B
1553856_s_at	0.768005	4.17E-01	-8.79E-01	-6.40059	-1.75E-01	P2RY10	purinergic receptor P2Y10
1553857_at	0.7077251	2.07E-01	1.43	-5.80698	4.09E-01	IGSF22	immunoglobulin superfamily member 22
1553858_at	0.3329443	2.25E-02	3.16	-3.5387	1.01	ZBTB3	zinc finger and BTB domain containing 3
1553859_at	1	1	2.43E-13	-6.82287	8.88E-16	TPH1	tryptophan hydroxylase 1
1553860_at	1	1	2.43E-13	-6.82287	8.88E-16	DCST1	DC-STAMP domain containing 1
1553861_at	0.6965836	1.96E-01	1.47	-5.75528	1.22	TCP11L2	t-complex 11 like 2
1553863_at	1	1	2.43E-13	-6.82287	8.88E-16	WDFY4	WDFY family member 4
1553864_at	1	1	2.43E-13	-6.82287	8.88E-16	GPR26	G protein-coupled receptor 26
1553865_a_at	1	1	2.43E-13	-6.82287	8.88E-16	GPR26	G protein-coupled receptor 26
1553868_a_at	1	1	2.43E-13	-6.82287	8.88E-16	KIAA0825	KIAA0825
1553869_at	0.768005	4.17E-01	-8.79E-01	-6.40071	-1.25E-01	SESN3	sestrin 3
1553871_at	1	1	2.43E-13	-6.82287	8.88E-16	CSNK1G2-AS1	CSNK1G2 antisense RNA 1
1553872_at	0.6802027	1.80E-01	1.54	-5.67577	3.97E-01	NATD1	N-acetyltransferase domain containing 1
1553873_at	1	1	2.43E-13	-6.82287	8.88E-16	KLHL34	kelch like family member 34
1553874_a_at	0.768005	4.17E-01	-8.79E-01	-6.40072	-1.25E-01	ZSCAN10	zinc finger and SCAN domain containing 10
1553875_s_at	1	1	2.43E-13	-6.82287	8.88E-16	ZSCAN10	zinc finger and SCAN domain containing 10
1553876_at	0.768005	4.17E-01	-8.79E-01	-6.40041	-8.14E-02	SAMD3	sterile alpha motif domain containing 3
1553878_at	1	1	2.43E-13	-6.82287	8.88E-16	GOT1L1	glutamic-oxaloacetic transaminase 1-like 1
1553879_a_at	1	1	2.43E-13	-6.82287	8.88E-16	GOT1L1	glutamic-oxaloacetic transaminase 1-like 1
1553880_at	0.7282885	2.85E-01	1.19	-6.09282	1.44E-02	C10orf91	chromosome 10 open reading frame 91
1553881_at	0.8906023	5.81E-01	-5.87E-01	-6.62713	-2.88E-03
1553882_at	0.7235316	2.65E-01	1.24	-6.02954	3.90E-01	LINC00504	long intergenic non-protein coding RNA 504
1553883_at	1	1	2.43E-13	-6.82287	8.88E-16	ZNF99	zinc finger protein 99
1553885_x_at	1	1	2.43E-13	-6.82287	8.88E-16	ZNF99	zinc finger protein 99
1553886_at	0.768005	4.17E-01	-8.79E-01	-6.40046	-6.62E-01	CFAP65	cilia and flagella associated protein 65
1553887_at	1	1	2.43E-13	-6.82287	8.88E-16	SIGLECL1	SIGLEC family like 1
1553888_at	0.7476621	3.09E-01	1.12	-6.16175	9.49E-03	LDHAL6A	lactate dehydrogenase A like 6A
1553889_at	1	1	2.43E-13	-6.82287	8.88E-16	MRGPRX2	MAS related GPR family member X2
1553890_s_at	0.4490758	5.88E-02	2.39	-4.55596	1.69	NTN5	netrin 5
1553891_at	1	1	2.43E-13	-6.82287	8.88E-16	KLF17	Kruppel like factor 17
1553893_at	0.7733381	4.42E-01	-8.29E-01	-6.44389	-9.16E-03	CCDC105	coiled-coil domain containing 105
1553894_at	1	8.44E-01	2.06E-01	-6.798	1.28E-01	CCDC122	coiled-coil domain containing 122
1553895_at	1	9.25E-01	-9.82E-02	-6.81722	-3.61E-04	C11orf42	chromosome 11 open reading frame 42
1553898_a_at	0.7715202	4.38E-01	-8.37E-01	-6.43748	-1.00E-02	DKFZp434L192	uncharacterized protein DKFZp434L192
1553900_s_at	1	1	2.43E-13	-6.82287	8.88E-16	POM121L8P///POM121L9P///POM121L1P	POM121 transmembrane nucleoporin like 8, pseudogene///POM121 transmembrane nucleoporin like 9, pseudogene///POM121 transmembrane nucleoporin like 1, pseudogene
1553901_x_at	0.7294569	2.88E-01	-1.18	-6.09915	-5.49E-01	ZNF486	zinc finger protein 486
1553905_at	0.768005	4.20E-01	-8.73E-01	-6.4057	-5.35E-03
1553906_s_at	0.5272412	9.44E-02	2.03	-5.04167	3.14E-01	FGD2	FYVE, RhoGEF and PH domain containing 2
1553907_a_at	0.768005	4.17E-01	-8.78E-01	-6.4012	-7.38E-02	EXD1	exonuclease 3'-5' domain containing 1
1553909_x_at	1	8.51E-01	1.97E-01	-6.80017	5.37E-02	SLF2	SMC5-SMC6 complex localization factor 2
1553910_at	0.7319484	2.91E-01	1.17	-6.1079	1.88E-02	NBPF4	neuroblastoma breakpoint family member 4
1553911_at	0.933315	6.29E-01	-5.12E-01	-6.67296	-2.30E-03	ZNF663P	zinc finger protein 663, pseudogene
1553912_at	1	1	2.43E-13	-6.82287	8.88E-16	LINC00955	long intergenic non-protein coding RNA 955
1553914_at	0.768005	4.17E-01	-8.79E-01	-6.40056	-1.98E-01	LOC162137	uncharacterized LOC162137
1553915_at	0.768005	4.17E-01	-8.79E-01	-6.40046	-6.95E-01	C10orf126	chromosome 10 open reading frame 126
1553917_at	0.7697026	4.35E-01	-8.43E-01	-6.43181	-1.93E-01	PIKFYVE	phosphoinositide kinase, FYVE-type zinc finger containing
1553918_at	0.5927888	1.27E-01	1.8	-5.33697	4.18E-01	LINC00479	long intergenic non-protein coding RNA 479
1553919_at	1	1	2.43E-13	-6.82287	8.88E-16	C9orf62	chromosome 9 open reading frame 62
1553920_at	0.6050014	1.35E-01	-1.76	-5.39534	-1.15	C9orf84	chromosome 9 open reading frame 84
1553923_at	1	1	2.43E-13	-6.82287	8.88E-16	SLC22A24	solute carrier family 22 member 24
1553924_at	1	1	2.43E-13	-6.82287	8.88E-16	FMO9P	flavin containing monooxygenase 9 pseudogene
1553927_at	1	1	2.43E-13	-6.82287	8.88E-16	C7orf33	chromosome 7 open reading frame 33
1553928_at	0.7235316	2.65E-01	1.24	-6.02858	3.73E-01	ELMOD2	ELMO domain containing 2
1553929_at	0.5828238	1.21E-01	1.84	-5.29232	1.39	ACER1	alkaline ceramidase 1
1553930_at	1	1	2.43E-13	-6.82287	8.88E-16	TAAR1	trace amine associated receptor 1
1553931_at	0.768005	4.16E-01	-8.81E-01	-6.39846	-6.18E-01	OSTCP1	oligosaccharyltransferase complex subunit pseudogene 1
1553934_at	1	9.94E-01	-8.21E-03	-6.82283	-3.00E-05	LINC00305	long intergenic non-protein coding RNA 305
1553935_at	1	1	2.43E-13	-6.82287	8.88E-16	BFSP2-AS1	BFSP2 antisense RNA 1
1553936_a_at	1	1	2.43E-13	-6.82287	8.88E-16	BFSP2-AS1	BFSP2 antisense RNA 1
1553938_a_at	0.2491372	1.18E-02	3.73	-2.84324	3.38	STK32A	serine/threonine kinase 32A
1553940_a_at	0.7235316	2.43E-01	-1.31	-5.95207	-1.23	LRRC28	leucine rich repeat containing 28
1553943_at	0.768005	4.22E-01	-8.68E-01	-6.4097	-2.07E-02	LOC171391	uncharacterized LOC171391
1553944_at	0.768005	4.23E-01	-8.66E-01	-6.41229	-1.76E-02	MIA2///CTAGE5	melanoma inhibitory activity 2///CTAGE family member 5, ER export factor
1553945_at	0.768005	4.19E-01	-8.75E-01	-6.40392	-3.41E-02	GPHB5	glycoprotein hormone beta 5
1553946_at	0.3654257	2.95E-02	2.94	-3.82735	7.15	DCD	dermcidin
1553947_at	0.7235316	2.26E-01	1.37	-5.88642	1.55E-01	EXOSC6	exosome component 6
1553949_at	1	1	2.43E-13	-6.82287	8.88E-16	IQSEC3	IQ motif and Sec7 domain 3
1553952_at	1	1	2.43E-13	-6.82287	8.88E-16	ZDHHC19	zinc finger DHHC-type containing 19
1553954_at	0.4030303	3.98E-02	2.69	-4.14488	5.50E-01	ALG14	ALG14, UDP-N-acetylglucosaminyltransferase subunit
1553955_at	0.6749967	1.77E-01	1.55	-5.65665	4.92E-01	PPP1R21	protein phosphatase 1 regulatory subunit 21
1553956_at	0.924892	6.19E-01	5.27E-01	-6.66408	9.92E-02	TMEM237	transmembrane protein 237
1553957_at	1	9.82E-01	-2.37E-02	-6.82254	-3.84E-03	ZNF564	zinc finger protein 564
1553959_a_at	0.8429536	5.26E-01	6.78E-01	-6.56485	4.43E-01	B3GALT6	beta-1,3-galactosyltransferase 6
1553960_at	0.6907642	1.91E-01	1.49	-5.73298	5.16E-01	SNX21	sorting nexin family member 21
1553961_s_at	0.7235316	2.32E-01	1.35	-5.90954	4.07E-01	SNX21	sorting nexin family member 21
1553962_s_at	0.768005	4.19E-01	-8.75E-01	-6.40367	-3.54E-02	RHOB	ras homolog family member B
1553963_at	1	1	2.43E-13	-6.82287	8.88E-16	RHOB	ras homolog family member B
1553965_x_at	1	1	2.43E-13	-6.82287	8.88E-16	RHOB	ras homolog family member B
1553967_at	1	8.18E-01	2.42E-01	-6.78875	9.01E-04	ADAT3	adenosine deaminase, tRNA specific 3
1553968_a_at	0.3869129	3.50E-02	2.8	-4.00986	1.63	ADAT3	adenosine deaminase, tRNA specific 3
1553970_s_at	0.5293778	9.52E-02	2.02	-5.05079	2.34	CEL	carboxyl ester lipase
1553971_a_at	0.7235316	2.29E-01	1.36	-5.8979	2.37E-01	GATS	GATS, stromal antigen 3 opposite strand
1553972_a_at	0.768005	3.63E-01	9.93E-01	-6.293	7.19E-02	CBS	cystathionine-beta-synthase
1553973_a_at	0.6087027	1.37E-01	1.75	-5.41019	1.88E-02	SPINK6	serine peptidase inhibitor, Kazal type 6
1553974_at	0.4239808	4.67E-02	2.57	-4.31388	6.05E-01	C22orf39	chromosome 22 open reading frame 39
1553976_a_at	0.9235015	6.17E-01	5.30E-01	-6.66255	2.30E-01	DPCD	deleted in primary ciliary dyskinesia homolog (mouse)
1553977_a_at	0.444656	5.66E-02	2.42	-4.51656	9.91E-01	CYP39A1	cytochrome P450 family 39 subfamily A member 1
1553978_at	1	8.48E-01	-2.00E-01	-6.79942	-3.73E-02	BORCS8	BLOC-1 related complex subunit 8
1553979_at	0.7222328	2.21E-01	1.38	-5.86745	2.04E-01	ZNF121	zinc finger protein 121
1553982_a_at	0.5690191	1.14E-01	1.88	-5.232	6.18E-01	RAB7B	RAB7B, member RAS oncogene family
1553983_at	0.8532585	5.38E-01	6.57E-01	-6.57959	3.49E-01	DTYMK	deoxythymidylate kinase
1553984_s_at	0.7075125	2.07E-01	1.43	-5.8042	4.59E-01	DTYMK	deoxythymidylate kinase
1553986_at	0.1674259	5.05E-03	-4.55	-1.91946	-1.49	RASEF	RAS and EF-hand domain containing
1553987_at	0.6368111	1.52E-01	1.67	-5.51469	7.14E-01	MAPKAPK5-AS1	MAPKAPK5 antisense RNA 1
1553989_a_at	0.3472428	2.52E-02	3.07	-3.65995	2.01	ATP6V1C2	ATPase H+ transporting V1 subunit C2
1553990_at	0.7900156	4.66E-01	7.84E-01	-6.4824	4.32E-01	BRICD5	BRICHOS domain containing 5
1553991_s_at	0.3905206	3.62E-02	2.77	-4.04545	8.26E-01	LOC101928274///VSIG10	uncharacterized LOC101928274///V-set and immunoglobulin domain containing 10
1553992_s_at	0.43434	5.06E-02	2.5	-4.39976	5.13E-01	NBR2	neighbor of BRCA1 gene 2 (non-protein coding)
1553993_s_at	0.4158635	4.38E-02	2.62	-4.24663	1.01	MIR6800///MED25	microRNA 6800///mediator complex subunit 25
1553994_at	0.4374845	5.18E-02	2.49	-4.42382	7.81E-01	NT5E	5'-nucleotidase ecto
1553995_a_at	0.7235316	2.65E-01	1.24	-6.02885	1.97E-01	NT5E	5'-nucleotidase ecto
1553997_a_at	0.8227473	5.03E-01	7.17E-01	-6.53574	3.20E-03	ASPHD1	aspartate beta-hydroxylase domain containing 1
1553998_at	0.7145936	2.15E-01	1.4	-5.84103	1.58E-01	DMRTC1B///DMRTC1	DMRT like family C1B///DMRT like family C1
1554001_at	0.6461105	1.58E-01	1.64	-5.54805	7.99E-01	TRIM37	tripartite motif containing 37
1554003_at	0.2625101	1.34E-02	3.61	-2.97672	1.73	ARHGEF28	Rho guanine nucleotide exchange factor 28
1554004_a_at	0.1024257	1.84E-03	5.67	-0.82701	1.57	ARHGEF28	Rho guanine nucleotide exchange factor 28
1554006_a_at	0.3440663	2.46E-02	3.09	-3.63213	1.24	LLGL2	LLGL2, scribble cell polarity complex component
1554007_at	0.5804467	1.20E-01	1.85	-5.28016	7.03E-01
1554008_at	0.3975174	3.83E-02	2.72	-4.10485	1.15	OSMR	oncostatin M receptor
1554010_at	0.7419691	3.03E-01	1.14	-6.14453	3.84E-01	NDST1	N-deacetylase and N-sulfotransferase 1
1554012_at	1	1	2.43E-13	-6.82287	8.88E-16	RSPO2	R-spondin 2
1554014_at	0.9328642	6.28E-01	5.13E-01	-6.67255	5.10E-01	CHD2	chromodomain helicase DNA binding protein 2
1554015_a_at	0.9467045	6.44E-01	-4.90E-01	-6.68545	-5.29E-01	CHD2	chromodomain helicase DNA binding protein 2
1554016_a_at	0.6950528	1.95E-01	-1.48	-5.75042	-9.39E-01	USB1	U6 snRNA biogenesis phosphodiesterase 1
1554017_at	0.768005	3.35E-01	1.06	-6.22727	4.24E-01	RILPL1///SNRNP35	Rab interacting lysosomal protein like 1///small nuclear ribonucleoprotein U11/U12 subunit 35
1554018_at	0.5503752	1.05E-01	1.94	-5.15376	6.67E-01	GPNMB	glycoprotein nmb
1554019_s_at	0.3952402	3.77E-02	-2.74	-4.08762	-9.20E-01	CEP57L1	centrosomal protein 57 like 1
1554020_at	0.6106049	1.38E-01	-1.74	-5.41718	-2.95E-01	BICD1	BICD cargo adaptor 1
1554021_a_at	1	7.64E-01	-3.15E-01	-6.7652	-4.94E-02	ZNF12	zinc finger protein 12
1554022_at	1	8.75E-01	-1.64E-01	-6.8071	-6.10E-04	CCDC13	coiled-coil domain containing 13
1554023_s_at	0.7797195	4.53E-01	-8.08E-01	-6.46175	-1.13E-02	CCDC13	coiled-coil domain containing 13
1554026_a_at	0.9943614	6.98E-01	-4.10E-01	-6.72607	-1.72E-01	MYO10	myosin X
1554027_a_at	0.8333848	5.15E-01	-6.96E-01	-6.55124	-4.16E-03	SLC4A4	solute carrier family 4 member 4
1554029_a_at	0.4086053	4.17E-02	-2.66	-4.19501	-1.33	TTC37	tetratricopeptide repeat domain 37
1554030_at	0.6067334	1.36E-01	-1.75	-5.40296	-1.93E-01	ARSB	arylsulfatase B
1554032_at	1	9.62E-01	-5.04E-02	-6.82138	-1.84E-04	ARSB	arylsulfatase B
1554033_at	1	1	2.43E-13	-6.82287	8.88E-16	FRMD4A	FERM domain containing 4A
1554034_a_at	1	1	2.43E-13	-6.82287	8.88E-16	FRMD4A	FERM domain containing 4A
1554036_at	0.3857782	3.47E-02	2.8	-3.99981	7.90E-01	ZBTB24	zinc finger and BTB domain containing 24
1554037_a_at	1	7.74E-01	-3.02E-01	-6.76994	-1.74E-01	ZBTB24	zinc finger and BTB domain containing 24
1554038_at	0.4989632	8.02E-02	-2.15	-4.87679	-1.22	LARP1B	La ribonucleoprotein domain family member 1B
1554039_at	0.765849	3.29E-01	1.07	-6.2126	5.33E-01	C14orf159	chromosome 14 open reading frame 159
1554041_at	0.768005	4.18E-01	-8.76E-01	-6.40287	-4.09E-02	TMEM239	transmembrane protein 239
1554042_s_at	1	7.08E-01	3.95E-01	-6.73302	1.99E-03	TMEM239	transmembrane protein 239
1554043_a_at	0.1974864	7.50E-03	4.15	-2.34929	2.48
1554044_a_at	0.0087417	5.92E-06	1.74E+01	4.52263	3.65	MRAP	melanocortin 2 receptor accessory protein
1554045_at	0.5545323	1.07E-01	1.93	-5.17165	1.55	ZNF24	zinc finger protein 24
1554047_at	0.7235316	2.32E-01	1.35	-5.90856	4.06E-01	TXNDC9	thioredoxin domain containing 9
1554049_s_at	0.4792632	7.14E-02	2.24	-4.75672	1.5	DCAF8	DDB1 and CUL4 associated factor 8
1554050_at	0.768005	4.17E-01	-8.79E-01	-6.40051	-2.71E-01	SMPDL3B	sphingomyelin phosphodiesterase acid like 3B
1554052_at	0.6351993	1.51E-01	-1.67	-5.50713	-6.13E-01	CNOT1	CCR4-NOT transcription complex subunit 1
1554053_at	1	9.46E-01	7.03E-02	-6.81997	4.25E-02	SPTLC1	serine palmitoyltransferase long chain base subunit 1
1554057_at	0.366763	2.98E-02	2.93	-3.83885	8.85E-01	ASH1L-AS1	ASH1L antisense RNA 1
1554059_at	1	1	2.43E-13	-6.82287	8.88E-16	SETMAR	SET domain and mariner transposase fusion gene
1554060_s_at	1	1	2.43E-13	-6.82287	8.88E-16	SETMAR	SET domain and mariner transposase fusion gene
1554062_at	0.4567236	6.18E-02	2.35	-4.6071	5.52E-01	XG	Xg blood group
1554063_at	0.6700798	1.73E-01	1.57	-5.63865	9.44E-01	ZHX1-C8orf76	ZHX1-C8orf76 readthrough
1554065_at	1	1	2.43E-13	-6.82287	8.88E-16	MVB12B	multivesicular body subunit 12B
1554067_at	0.3692476	3.04E-02	2.91	-3.85925	1.08	C12orf66	chromosome 12 open reading frame 66
1554068_s_at	0.3897351	3.58E-02	2.78	-4.03437	2.02	C12orf66	chromosome 12 open reading frame 66
1554069_at	1	1	2.43E-13	-6.82287	8.88E-16	EPHA8	EPH receptor A8
1554071_at	1	1	2.43E-13	-6.82287	8.88E-16	DEUP1	deuterosome assembly protein 1
1554072_s_at	0.768005	3.43E-01	-1.04	-6.24665	-1.80E-01	DEUP1	deuterosome assembly protein 1
1554074_s_at	1	7.47E-01	3.39E-01	-6.75627	4.51E-03	SLFNL1	schlafen like 1
1554076_s_at	0.6375263	1.52E-01	-1.66	-5.51666	-1.01E-01	TMEM136	transmembrane protein 136
1554077_a_at	0.4007195	3.91E-02	2.71	-4.12807	1.25	TMEM53	transmembrane protein 53
1554078_s_at	0.3889647	3.55E-02	2.78	-4.02614	4.15E-01	DNAJA3	DnaJ heat shock protein family (Hsp40) member A3
1554079_at	1	7.48E-01	3.38E-01	-6.75651	2.04E-01	GALNT18	polypeptide N-acetylgalactosaminyltransferase 18
1554080_at	0.7504708	3.12E-01	1.11	-6.16918	8.27E-01	CNOT9	CCR4-NOT transcription complex subunit 9
1554082_a_at	1	7.61E-01	3.20E-01	-6.76354	1.30E-01	NOL9	nucleolar protein 9
1554084_a_at	0.906047	5.98E-01	-5.60E-01	-6.64464	-2.16E-01	NOL9	nucleolar protein 9
1554085_at	0.4958297	7.88E-02	2.16	-4.85781	9.17E-01	DDX51	DEAD-box helicase 51
1554086_at	1	8.33E-01	-2.21E-01	-6.79435	-1.23E-01	TUBGCP3	tubulin gamma complex associated protein 3
1554089_s_at	0.8754362	5.64E-01	-6.14E-01	-6.60945	-5.02E-01	SBDSP1///SBDS	Shwachman-Bodian-Diamond syndrome pseudogene 1///SBDS ribosome assembly guanine nucleotide exchange factor
1554091_a_at	0.7751094	4.45E-01	8.23E-01	-6.44918	2.19E-01	TIRAP	TIR domain containing adaptor protein
1554093_a_at	1	8.29E-01	2.26E-01	-6.79303	7.82E-02	SNAPC5	small nuclear RNA activating complex polypeptide 5
1554094_at	0.8313832	5.13E-01	-7.00E-01	-6.54842	-1.44E-01	ENTPD5	ectonucleoside triphosphate diphosphohydrolase 5
1554095_at	1	7.22E-01	-3.75E-01	-6.74146	-2.18E-01	RBM33	RNA binding motif protein 33
1554096_a_at	0.7223369	2.22E-01	-1.38	-5.86793	-3.91E-01	RBM33	RNA binding motif protein 33
1554097_a_at	0.5460466	1.03E-01	-1.96	-5.12719	-1.28	MIR31HG	MIR31 host gene
1554098_at	0.7459244	3.07E-01	1.13	-6.15612	1.71E-01	SPIN3	spindlin family member 3
1554099_a_at	0.856372	5.42E-01	-6.51E-01	-6.58387	-2.88E-01	SPIN3	spindlin family member 3
1554101_a_at	0.7414624	3.02E-01	1.14	-6.14163	4.57E-01	TMTC4	transmembrane and tetratricopeptide repeat containing 4
1554102_a_at	1	7.26E-01	3.69E-01	-6.7442	6.38E-02	TMTC4	transmembrane and tetratricopeptide repeat containing 4
1554103_at	1	1	2.43E-13	-6.82287	8.88E-16
1554105_at	0.3335925	2.27E-02	3.15	-3.54739	9.88E-01	TMEM185A	transmembrane protein 185A
1554106_at	0.768005	3.63E-01	-9.94E-01	-6.29184	-6.04E-01	NBEAL1	neurobeachin like 1
1554108_at	0.7692737	4.33E-01	8.47E-01	-6.42847	3.53E-01
1554110_at	0.7851741	4.60E-01	7.96E-01	-6.47246	1.89E-02	CDCP1	CUB domain containing protein 1
1554112_a_at	0.9562948	6.54E-01	4.74E-01	-6.69404	5.48E-02	ULK2	unc-51 like autophagy activating kinase 2
1554113_a_at	0.768005	4.17E-01	-8.78E-01	-6.40145	-6.38E-02	SLC4A8	solute carrier family 4 member 8
1554114_s_at	0.7694198	4.34E-01	-8.45E-01	-6.43016	-1.13E-02	SSH2	slingshot protein phosphatase 2
1554115_at	1	1	1.22E-13	-6.82287	4.44E-16	C5orf58	chromosome 5 open reading frame 58
1554116_s_at	0.5580963	1.09E-01	-1.92	-5.18746	-4.55E-01	PARP11	poly(ADP-ribose) polymerase family member 11
1554117_at	1	1	2.43E-13	-6.82287	8.88E-16	CCDC60	coiled-coil domain containing 60
1554119_at	1	1	0	-6.82287	0	USB1	U6 snRNA biogenesis phosphodiesterase 1
1554121_at	1	8.95E-01	1.39E-01	-6.81158	5.10E-04	HSD17B12	hydroxysteroid 17-beta dehydrogenase 12
1554122_a_at	0.4526052	6.00E-02	2.37	-4.57644	1.5	HSD17B12	hydroxysteroid 17-beta dehydrogenase 12
1554125_a_at	1	1	2.43E-13	-6.82287	8.88E-16	NLGN4Y	neuroligin 4, Y-linked
1554126_at	0.948211	6.45E-01	-4.87E-01	-6.68677	-7.88E-03	MSRB3	methionine sulfoxide reductase B3
1554127_s_at	1	7.55E-01	-3.28E-01	-6.76032	-1.86E-01	MSRB3	methionine sulfoxide reductase B3
1554128_at	0.746424	3.08E-01	1.13	-6.15766	4.24E-01	ADIG	adipogenin
1554129_a_at	1	1	2.43E-13	-6.82287	8.88E-16	ADIG	adipogenin
1554131_at	0.723837	2.74E-01	1.22	-6.05789	7.08E-01	CCSER2	coiled-coil serine rich protein 2
1554132_a_at	1	7.89E-01	2.81E-01	-6.77682	1.03E-01	CCSER2	coiled-coil serine rich protein 2
1554133_at	0.768005	4.26E-01	-8.60E-01	-6.41737	-2.87E-01	RUFY2	RUN and FYVE domain containing 2
1554140_at	0.9694167	6.69E-01	4.52E-01	-6.70522	3.10E-01	WDR78	WD repeat domain 78
1554141_s_at	1	1	1.22E-13	-6.82287	4.44E-16	WDR78	WD repeat domain 78
1554142_at	1	1	2.43E-13	-6.82287	8.88E-16	SUGT1P3	SGT1 homolog, MIS12 kinetochore complex assembly cochaperone pseudogene 3
1554143_a_at	0.7235316	2.44E-01	1.31	-5.95529	7.27E-01	SUGT1P3	SGT1 homolog, MIS12 kinetochore complex assembly cochaperone pseudogene 3
1554145_a_at	0.768005	3.64E-01	-9.90E-01	-6.29556	-4.25E-01	PPP1R21	protein phosphatase 1 regulatory subunit 21
1554147_s_at	0.8715641	5.59E-01	6.22E-01	-6.60426	1.27E-01	MAATS1	MYCBP associated and testis expressed 1
1554148_a_at	0.4750278	6.98E-02	-2.26	-4.73363	-8.25E-01	SLC33A1	solute carrier family 33 member 1
1554149_at	0.9161284	6.09E-01	5.43E-01	-6.65499	1.36E-01	CLDND1	claudin domain containing 1
1554151_at	0.7243387	2.76E-01	1.21	-6.06433	6.22E-01	OGDH	oxoglutarate dehydrogenase
1554152_a_at	0.768005	4.14E-01	8.84E-01	-6.39608	1.68E-01	OGDH	oxoglutarate dehydrogenase
1554153_a_at	0.595017	1.28E-01	-1.8	-5.34679	-4.13E-01	PHF21A	PHD finger protein 21A
1554154_at	0.9263931	6.21E-01	-5.24E-01	-6.66592	-6.03E-01	GDAP2	ganglioside induced differentiation associated protein 2
1554155_at	0.4571247	6.19E-02	2.35	-4.60904	1.99E-01	MCPH1	microcephalin 1
1554156_a_at	1	1	2.43E-13	-6.82287	8.88E-16	WFDC8	WAP four-disulfide core domain 8
1554157_a_at	1	1	2.43E-13	-6.82287	8.88E-16	WFDC8	WAP four-disulfide core domain 8
1554158_at	0.5950477	1.28E-01	1.79	-5.34813	6.44E-01	ZMYND11	zinc finger MYND-type containing 11
1554159_a_at	0.6658989	1.71E-01	-1.58	-5.62497	-9.84E-01	ZMYND11	zinc finger MYND-type containing 11
1554160_a_at	0.7659609	3.29E-01	1.07	-6.21322	2.22E-01	ZNF446	zinc finger protein 446
1554161_at	0.7235316	2.25E-01	1.37	-5.88176	6.77E-01	SLC25A27	solute carrier family 25 member 27
1554163_at	0.6189774	1.41E-01	-1.72	-5.44364	-2.02E-01	TWIST2	twist family bHLH transcription factor 2
1554165_at	1	1	2.43E-13	-6.82287	8.88E-16	FAM53B	family with sequence similarity 53 member B
1554167_a_at	0.6633257	1.69E-01	1.59	-5.61249	3.90E-01	GOLGA7	golgin A7
1554168_a_at	1	9.93E-01	-8.91E-03	-6.82282	-4.15E-03	SH3KBP1	SH3 domain containing kinase binding protein 1
1554170_a_at	0.2145121	8.97E-03	3.98	-2.54344	9.60E-01	MBLAC1	metallo-beta-lactamase domain containing 1
1554171_at	1	7.14E-01	3.87E-01	-6.73656	2.31E-01	ZMYM3	zinc finger MYM-type containing 3
1554172_a_at	0.9502594	6.47E-01	4.84E-01	-6.68871	1.59E-01	ZMYM3	zinc finger MYM-type containing 3
1554173_at	0.9883478	6.90E-01	-4.21E-01	-6.72098	-1.75E-03	CD300LB	CD300 molecule like family member b
1554175_at	1	1	2.43E-13	-6.82287	8.88E-16	CD300LB	CD300 molecule like family member b
1554176_a_at	0.2102054	8.60E-03	4.02	-2.4973	7.64E-01	C3orf33	chromosome 3 open reading frame 33
1554177_a_at	0.4467188	5.77E-02	2.4	-4.53627	1.37	ATP5S	ATP synthase, H+ transporting, mitochondrial Fo complex subunit s (factor B)
1554178_a_at	0.9892731	6.92E-01	4.19E-01	-6.72185	1.37E-01	FAM126B	family with sequence similarity 126 member B
1554179_s_at	0.768005	4.21E-01	8.70E-01	-6.40821	3.08E-01	LYNX1	Ly6/neurotoxin 1
1554181_at	0.768005	3.45E-01	1.03	-6.25264	3.63E-01	SNX32	sorting nexin 32
1554182_at	0.5017068	8.16E-02	2.14	-4.89453	2.23	TRIM74///TRIM73	tripartite motif containing 74///tripartite motif containing 73
1554183_s_at	0.4414917	5.46E-02	2.44	-4.47943	8.31E-01	TRIM74///TRIM73	tripartite motif containing 74///tripartite motif containing 73
1554185_at	0.5202878	9.04E-02	2.06	-4.99819	4.72E-01	LOC554206	leucine carboxyl methyltransferase 1 pseudogene
1554187_at	0.768005	4.18E-01	-8.76E-01	-6.40304	-5.66E-02	LOC554206	leucine carboxyl methyltransferase 1 pseudogene
1554188_at	1	1	2.43E-13	-6.82287	8.88E-16	C11orf53	chromosome 11 open reading frame 53
1554190_s_at	0.6658989	1.71E-01	1.58	-5.62507	8.77E-01	PLEKHS1	pleckstrin homology domain containing S1
1554192_s_at	0.711301	2.11E-01	1.42	-5.82285	1.24E-01	TRMT44	tRNA methyltransferase 44 homolog (S. cerevisiae)
1554193_s_at	0.7685213	4.30E-01	-8.52E-01	-6.4243	-1.47E-01	MANEA	mannosidase endo-alpha
1554194_at	1	7.18E-01	3.81E-01	-6.73895	2.35E-01
1554195_a_at	0.3143482	1.97E-02	3.28	-3.39305	1.17	C5orf46	chromosome 5 open reading frame 46
1554196_at	1	1	2.43E-13	-6.82287	8.88E-16	IZUMO1	izumo sperm-egg fusion 1
1554198_at	0.7235316	2.65E-01	1.24	-6.02859	3.67E-01	SH3YL1	SH3 and SYLF domain containing 1
1554199_at	1	1	2.43E-13	-6.82287	8.88E-16	PTPRO	protein tyrosine phosphatase, receptor type O
1554201_at	0.768005	4.17E-01	-8.78E-01	-6.40097	-8.84E-02	CABP4	calcium binding protein 4
1554202_x_at	0.7253127	2.80E-01	1.2	-6.07524	9.91E-02	CABP4	calcium binding protein 4
1554203_at	1	1	2.43E-13	-6.82287	8.88E-16	GRIK1-AS1	GRIK1 antisense RNA 1
1554205_s_at	1	9.17E-01	1.10E-01	-6.81584	4.99E-02	ICA1L	islet cell autoantigen 1 like
1554206_at	0.7938785	4.70E-01	7.76E-01	-6.48859	5.87E-01	TMLHE	trimethyllysine hydroxylase, epsilon
1554208_at	0.768005	4.26E-01	-8.60E-01	-6.41736	-1.52E-02	MEI1	meiotic double-stranded break formation protein 1
1554210_at	1	1	2.43E-13	-6.82287	8.88E-16	ZCCHC13	zinc finger CCHC-type containing 13
1554212_s_at	0.768005	3.98E-01	-9.18E-01	-6.36467	-5.02E-01	KCNS2	potassium voltage-gated channel modifier subfamily S member 2
1554213_at	1	8.47E-01	-2.03E-01	-6.79888	-1.30E-01	ARHGEF10	Rho guanine nucleotide exchange factor 10
1554214_at	1	1	2.43E-13	-6.82287	8.88E-16
1554216_at	1	1	2.43E-13	-6.82287	8.88E-16	VPS50	VPS50, EARP/GARPII complex subunit
1554217_a_at	0.9834388	6.84E-01	4.29E-01	-6.71685	3.99E-01	VPS50	VPS50, EARP/GARPII complex subunit
1554219_at	1	1	2.43E-13	-6.82287	8.88E-16
1554220_a_at	1	1	2.43E-13	-6.82287	8.88E-16
1554222_at	1	1	1.22E-13	-6.82287	4.44E-16	MGC45922	uncharacterized LOC284365
1554224_at	0.768005	4.15E-01	-8.82E-01	-6.39792	-1.15	LOC101929497	uncharacterized LOC101929497
1554225_a_at	0.768005	4.14E-01	-8.84E-01	-6.39579	-1.04	LOC101929497	uncharacterized LOC101929497
1554228_a_at	1	1	2.43E-13	-6.82287	8.88E-16	BAALC-AS2	BAALC antisense RNA 2
1554229_at	0.7152385	2.16E-01	-1.4	-5.84358	-3.02E-01	CREBRF	CREB3 regulatory factor
1554231_a_at	1	1	0	-6.82287	0	ZNF396	zinc finger protein 396
1554232_a_at	1	9.86E-01	-1.87E-02	-6.82266	-6.84E-05
1554233_at	0.8377068	5.20E-01	-6.87E-01	-6.55772	-1.34E-02	C1QTNF9B///C1QTNF9	C1q and tumor necrosis factor related protein 9B///C1q and tumor necrosis factor related protein 9
1554234_at	0.8100258	4.89E-01	7.42E-01	-6.51576	4.94E-01	KATNAL2	katanin catalytic subunit A1 like 2
1554235_at	1	1	2.43E-13	-6.82287	8.88E-16	CTNNA3	catenin alpha 3
1554237_at	0.7635638	3.26E-01	1.08	-6.20578	6.94E-01	SDCCAG8	serologically defined colon cancer antigen 8
1554239_s_at	0.4341656	5.05E-02	2.51	-4.39719	5.11E-01	ZADH2	zinc binding alcohol dehydrogenase domain containing 2
1554240_a_at	0.2024131	7.97E-03	-4.1	-2.41423	-1.33	ITGAL	integrin subunit alpha L
1554241_at	0.4605706	6.32E-02	-2.33	-4.63031	-1.45	COCH	cochlin
1554242_a_at	0.421048	4.58E-02	2.58	-4.29408	3.9	COCH	cochlin
1554245_x_at	0.4393994	5.33E-02	2.46	-4.4544	1.66	ARL17B///ARL17A	ADP ribosylation factor like GTPase 17B///ADP ribosylation factor like GTPase 17A
1554246_at	0.1974864	7.50E-03	4.15	-2.34798	3.92	C1orf210	chromosome 1 open reading frame 210
1554248_at	0.2700201	1.41E-02	3.57	-3.03555	1.34	ZNF638	zinc finger protein 638
1554249_a_at	0.4393994	5.35E-02	-2.46	-4.45772	-6.28E-01	ZNF638-IT1///ZNF638	ZNF638 intronic transcript 1///zinc finger protein 638
1554250_s_at	0.7235316	2.49E-01	1.29	-5.9728	8.94E-01	STAG3L2///STAG3L3///TRIM73	stromal antigen 3-like 2 (pseudogene)///stromal antigen 3-like 3 (pseudogene)///tripartite motif containing 73
1554251_at	0.6651258	1.70E-01	-1.58	-5.62043	-1.03	HP1BP3	heterochromatin protein 1 binding protein 3
1554252_a_at	0.3684138	3.01E-02	2.92	-3.84944	6.20E-01	CERS3	ceramide synthase 3
1554253_a_at	0.7235316	2.29E-01	1.36	-5.89619	6.09E-01	CERS3	ceramide synthase 3
1554256_a_at	0.4490125	5.88E-02	2.39	-4.55545	6.44E-01	PCNX2	pecanex homolog 2 (Drosophila)
1554258_a_at	1	1	2.43E-13	-6.82287	8.88E-16	DNAJC5B	DnaJ heat shock protein family (Hsp40) member C5 beta
1554259_at	1	1	1.22E-13	-6.82287	4.44E-16	GPSM1	G-protein signaling modulator 1
1554260_a_at	0.5044393	8.28E-02	-2.13	-4.9087	-1.5	FRYL	FRY like transcription coactivator
1554261_at	0.8984459	5.89E-01	5.74E-01	-6.63593	2.36E-03	KLHL29	kelch like family member 29
1554262_s_at	0.6708442	1.74E-01	1.57	-5.64082	9.28E-01	KLHL29	kelch like family member 29
1554264_at	0.3871593	3.51E-02	2.8	-4.01184	1.80E-01	CKAP2	cytoskeleton associated protein 2
1554266_at	0.6272933	1.46E-01	-1.7	-5.47675	-3.04E-01
1554268_at	1	1	2.43E-13	-6.82287	8.88E-16	MORN1	MORN repeat containing 1
1554271_a_at	0.7235316	2.26E-01	-1.37	-5.88691	-1.64E-01	CENPL	centromere protein L
1554272_at	1	1	2.43E-13	-6.82287	8.88E-16	ERAP2	endoplasmic reticulum aminopeptidase 2
1554273_a_at	0.7379757	2.99E-01	-1.15	-6.13188	-2.09E-02	ERAP2	endoplasmic reticulum aminopeptidase 2
1554274_a_at	0.768005	4.17E-01	-8.78E-01	-6.40137	-6.66E-02	SSH1	slingshot protein phosphatase 1
1554276_at	1	1	2.43E-13	-6.82287	8.88E-16	SART3	squamous cell carcinoma antigen recognized by T-cells 3
1554277_s_at	1	1	2.43E-13	-6.82287	8.88E-16	FANCM	Fanconi anemia complementation group M
1554279_a_at	1	1	2.43E-13	-6.82287	8.88E-16	TRMT2B	tRNA methyltransferase 2 homolog B
1554280_a_at	1	1	2.43E-13	-6.82287	8.88E-16	C9orf43	chromosome 9 open reading frame 43
1554281_at	0.3274732	2.16E-02	3.2	-3.49136	2.9
1554283_at	0.3605032	2.83E-02	-2.97	-3.78437	-8.23E-01	NOCT	nocturnin
1554285_at	0.768005	3.47E-01	1.03	-6.25738	6.69E-03	HAVCR2	hepatitis A virus cellular receptor 2
1554286_at	1	1	2.43E-13	-6.82287	8.88E-16	FLJ25758	microtubule affinity regulating kinase 1 pseudogene
1554287_at	1	9.77E-01	-2.99E-02	-6.82234	-7.66E-03	TRIM4	tripartite motif containing 4
1554288_at	1	1	2.43E-13	-6.82287	8.88E-16	FAM160B1	family with sequence similarity 160 member B1
1554290_at	0.3834149	3.40E-02	2.82	-3.97994	8.47E-01	LOC101929134///HERC3	uncharacterized LOC101929134///HECT and RLD domain containing E3 ubiquitin protein ligase 3
1554291_at	0.5890297	1.24E-01	1.82	-5.3184	1.12	UHRF1BP1L	UHRF1 binding protein 1 like
1554292_a_at	0.8487386	5.33E-01	6.66E-01	-6.5733	1.83E-01	UHRF1BP1L	UHRF1 binding protein 1 like
1554293_at	0.768005	4.15E-01	-8.83E-01	-6.39649	-2.90E-01	TTBK2	tau tubulin kinase 2
1554294_s_at	0.5949077	1.28E-01	-1.8	-5.3451	-8.47E-02	TTBK2	tau tubulin kinase 2
1554295_x_at	0.7279117	2.85E-01	-1.19	-6.09041	-2.43E-01	TTBK2	tau tubulin kinase 2
1554296_at	1	1	2.43E-13	-6.82287	8.88E-16	CYP19A1	cytochrome P450 family 19 subfamily A member 1
1554298_a_at	1	1	2.43E-13	-6.82287	8.88E-16	WDR49	WD repeat domain 49
1554299_at	1	1	2.43E-13	-6.82287	8.88E-16	NPAS4	neuronal PAS domain protein 4
1554300_a_at	0.7235316	2.32E-01	1.34	-5.91094	1.87E-01	SVOPL	SVOP like
1554301_at	1	1	2.43E-13	-6.82287	8.88E-16	LHFPL3-AS1	LHFPL3 antisense RNA 1
1554302_s_at	0.7701339	4.36E-01	-8.42E-01	-6.4334	-1.07E-02	LHFPL3-AS1	LHFPL3 antisense RNA 1
1554303_at	1	1	2.43E-13	-6.82287	8.88E-16	HNMT	histamine N-methyltransferase
1554305_at	1	7.86E-01	-2.86E-01	-6.77549	-1.10E-03	MGC20647	uncharacterized protein MGC20647
1554306_at	0.4715495	6.82E-02	2.27	-4.71047	6.88E-01	ITPKB	inositol-trisphosphate 3-kinase B
1554307_at	1	1	2.43E-13	-6.82287	8.88E-16	LOC644852	uncharacterized LOC644852
1554308_s_at	0.7762845	4.47E-01	8.20E-01	-6.45221	5.16E-02	GABRA2	gamma-aminobutyric acid type A receptor alpha2 subunit
1554309_at	0.6127572	1.39E-01	1.74	-5.42452	1.48	EIF4G3	eukaryotic translation initiation factor 4 gamma 3
1554310_a_at	1	8.68E-01	1.74E-01	-6.80514	8.81E-02	EIF4G3	eukaryotic translation initiation factor 4 gamma 3
1554311_a_at	0.8715692	5.59E-01	-6.22E-01	-6.60428	-3.21E-03	SUPT6H	SPT6 homolog, histone chaperone
1554312_at	0.723837	2.74E-01	1.22	-6.05724	3.12E-01	RNF170	ring finger protein 170
1554314_at	0.5972886	1.29E-01	1.79	-5.35661	1.58	C6orf141	chromosome 6 open reading frame 141
1554316_at	0.5392958	9.94E-02	1.99	-5.09394	9.31E-01	PGLS	6-phosphogluconolactonase
1554317_s_at	0.7235316	2.69E-01	1.23	-6.04174	3.27E-02	TRMT61A	tRNA methyltransferase 61A
1554318_at	0.7723012	4.40E-01	-8.33E-01	-6.44052	-7.95E-03	LOC100101148///LOC541473	FK506 binding protein 6, 36kDa pseudogene///FK506 binding protein 6, 36kDa pseudogene
1554319_at	0.7807883	4.54E-01	8.06E-01	-6.46353	8.62E-01	RPS6KA5	ribosomal protein S6 kinase A5
1554321_a_at	1	9.98E-01	-3.07E-03	-6.82286	-1.12E-05	NFS1	NFS1 cysteine desulfurase
1554322_a_at	0.7235316	2.65E-01	1.24	-6.02858	3.85E-01	HDAC4	histone deacetylase 4
1554324_s_at	0.7287317	2.86E-01	1.18	-6.09525	5.29E-01	DYNC2LI1	dynein cytoplasmic 2 light intermediate chain 1
1554325_at	1	1	2.43E-13	-6.82287	8.88E-16	DOCK2	dedicator of cytokinesis 2
1554327_a_at	0.7235316	2.65E-01	1.24	-6.02933	1.30E-01	CANT1	calcium activated nucleotidase 1
1554328_at	1	8.98E-01	-1.35E-01	-6.81226	-7.44E-03	STXBP4	syntaxin binding protein 4
1554329_x_at	1	7.10E-01	-3.93E-01	-6.7339	-1.10E-01	STXBP4	syntaxin binding protein 4
1554331_a_at	0.9762179	6.76E-01	4.41E-01	-6.7111	1.48E-01	LRRC18	leucine rich repeat containing 18
1554332_a_at	0.0911399	1.43E-03	5.98	-0.56002	2.38	SLCO4A1-AS1	SLCO4A1 antisense RNA 1
1554333_at	0.768005	3.85E-01	9.45E-01	-6.33949	4.86E-01	DNAJA4	DnaJ heat shock protein family (Hsp40) member A4
1554334_a_at	0.4569408	6.18E-02	2.35	-4.60773	9.78E-01	DNAJA4	DnaJ heat shock protein family (Hsp40) member A4
1554335_at	0.7235316	2.65E-01	1.24	-6.02921	1.41E-01	CYTH4	cytohesin 4
1554337_at	0.7235316	2.61E-01	1.26	-6.0139	2.22E-02	FARP2	FERM, ARH/RhoGEF and pleckstrin domain protein 2
1554339_a_at	1	1	1.22E-13	-6.82287	4.44E-16	COG3	component of oligomeric golgi complex 3
1554340_a_at	0.7858242	4.61E-01	7.94E-01	-6.47426	3.76E-03	DRAXIN	dorsal inhibitory axon guidance protein
1554341_a_at	0.768005	4.10E-01	-8.93E-01	-6.38719	-2.49E-01	HELQ	helicase, POLQ-like
1554342_s_at	0.6968495	1.96E-01	1.47	-5.75636	4.65E-01	HELQ	helicase, POLQ-like
1554343_a_at	1	1	2.43E-13	-6.82287	8.88E-16	STAP1	signal transducing adaptor family member 1
1554344_s_at	1	1	2.43E-13	-6.82287	8.88E-16	AQP12B///AQP12A	aquaporin 12B///aquaporin 12A
1554345_a_at	0.419765	4.53E-02	2.59	-4.28296	5.11E-01	GIN1	gypsy retrotransposon integrase 1
1554346_at	1	1	2.43E-13	-6.82287	8.88E-16	GNB5	G protein subunit beta 5
1554348_s_at	0.5233994	9.21E-02	2.04	-5.01694	7.07E-01	CDKN2AIPNL	CDKN2A interacting protein N-terminal like
1554349_at	0.7235316	2.65E-01	1.24	-6.02865	8.45E-01	ATP23	ATP23 metallopeptidase and ATP synthase assembly factor homolog
1554351_a_at	0.7149088	2.16E-01	-1.4	-5.84277	-1.17	TIPRL	TOR signaling pathway regulator
1554352_s_at	0.7235316	2.33E-01	-1.34	-5.91395	-2.98E-01	DENND4A	DENN domain containing 4A
1554354_at	0.768005	3.48E-01	-1.03	-6.25879	-8.86E-01	SIAE	sialic acid acetylesterase
1554355_a_at	0.768005	3.84E-01	-9.47E-01	-6.33714	-8.79E-01	SIAE	sialic acid acetylesterase
1554356_at	0.7689068	4.31E-01	-8.50E-01	-6.42626	-1.22E-02	GINS4	GINS complex subunit 4
1554360_at	0.5481617	1.04E-01	1.95	-5.14105	1.41	FCHSD2	FCH and double SH3 domains 2
1554362_at	1	1	2.43E-13	-6.82287	8.88E-16	BTG4	BTG anti-proliferation factor 4
1554364_at	0.9901292	6.93E-01	-4.17E-01	-6.72257	-2.21E-01	PPP2R5C	protein phosphatase 2 regulatory subunit B'gamma
1554365_a_at	1	7.61E-01	-3.20E-01	-6.76365	-9.78E-02	PPP2R5C	protein phosphatase 2 regulatory subunit B'gamma
1554367_at	1	1	2.43E-13	-6.82287	8.88E-16	CALHM1	calcium homeostasis modulator 1
1554368_at	1	1	2.43E-13	-6.82287	8.88E-16	NT5C1B-RDH14///NT5C1B	NT5C1B-RDH14 readthrough///5'-nucleotidase, cytosolic IB
1554371_at	0.7235316	2.62E-01	1.25	-6.01707	2.10E-01	PKD1L2	polycystin 1 like 2 (gene/pseudogene)
1554372_at	1	1	2.43E-13	-6.82287	8.88E-16
1554374_at	1	1	2.43E-13	-6.82287	8.88E-16
1554375_a_at	0.9525583	6.50E-01	-4.80E-01	-6.69074	-2.09E-03	NR1H4	nuclear receptor subfamily 1 group H member 4
1554376_s_at	0.768005	3.51E-01	1.02	-6.26594	6.52E-03	HACD1	3-hydroxyacyl-CoA dehydratase 1
1554377_a_at	1	1	2.43E-13	-6.82287	8.88E-16	CNTNAP4	contactin associated protein like 4
1554378_a_at	1	1	2.43E-13	-6.82287	8.88E-16	PDE1C	phosphodiesterase 1C
1554379_a_at	0.768005	4.23E-01	-8.67E-01	-6.4109	-9.89E-03	TP73	tumor protein p73
1554380_at	0.768005	4.13E-01	-8.86E-01	-6.39392	-8.32E-01	NEK11	NIMA related kinase 11
1554382_at	0.7685451	4.31E-01	-8.51E-01	-6.42485	-1.25E-02	LINC00656	long intergenic non-protein coding RNA 656
1554383_a_at	0.725455	2.80E-01	1.2	-6.07613	1.18E-01	TRAM2	translocation associated membrane protein 2
1554384_at	0.7238543	2.75E-01	1.21	-6.061	2.06E-02	PADI2	peptidyl arginine deiminase 2
1554385_a_at	1	9.99E-01	1.38E-03	-6.82286	5.06E-06	PADI2	peptidyl arginine deiminase 2
1554386_at	1	1	2.43E-13	-6.82287	8.88E-16	CST9	cystatin 9
1554388_at	0.9311243	6.26E-01	-5.16E-01	-6.67055	-2.76E-01	VPS29	VPS29, retromer complex component
1554390_s_at	0.768005	3.68E-01	-9.83E-01	-6.30302	-2.53E-01	ACTR2	ARP2 actin related protein 2 homolog
1554391_at	1	9.73E-01	-3.49E-02	-6.82215	-1.28E-04	LOC653581	uncharacterized LOC653581
1554393_a_at	0.6850939	1.84E-01	-1.52	-5.69805	-1.95E-01	AZIN2	antizyme inhibitor 2
1554394_at	0.768005	4.17E-01	-8.79E-01	-6.40055	-2.04E-01	NELL1	neural EGFL like 1
1554396_at	0.768005	4.18E-01	-8.76E-01	-6.40268	-4.26E-02	UEVLD	UEV and lactate/malate dehyrogenase domains
1554397_s_at	0.6996633	2.00E-01	-1.46	-5.77274	-1.90E-02	UEVLD	UEV and lactate/malate dehyrogenase domains
1554398_at	0.7409067	3.02E-01	1.14	-6.13993	3.04E-01	LYG2	lysozyme g2
1554400_at	1	1	2.43E-13	-6.82287	8.88E-16	TCTE3	t-complex-associated-testis-expressed 3
1554401_a_at	1	1	2.43E-13	-6.82287	8.88E-16	TCTE3	t-complex-associated-testis-expressed 3
1554403_a_at	1	1	2.43E-13	-6.82287	8.88E-16
1554404_a_at	1	1	2.43E-13	-6.82287	8.88E-16
1554405_a_at	1	1	2.43E-13	-6.82287	8.88E-16	LINC00161	long intergenic non-protein coding RNA 161
1554406_a_at	0.3243823	2.12E-02	-3.21	-3.47098	-1.15	CLEC7A	C-type lectin domain family 7 member A
1554408_a_at	0.9705418	6.70E-01	4.51E-01	-6.70608	1.86E-01	TK1	thymidine kinase 1
1554409_at	0.7235316	2.49E-01	1.29	-5.97128	4.23E-01	RCC1L	RCC1 like
1554410_a_at	1	1	0	-6.82287	0	RCC1L	RCC1 like
1554411_at	0.7349621	2.95E-01	-1.16	-6.12119	-5.50E-01	CTNNB1	catenin beta 1
1554413_s_at	0.7980873	4.75E-01	-7.67E-01	-6.49614	-6.30E-03	SNX29P1///SNX29P2	sorting nexin 29 pseudogene 1///sorting nexin 29 pseudogene 2
1554414_a_at	0.4033327	4.00E-02	2.69	-4.15045	8.39E-01	OSGIN2	oxidative stress induced growth inhibitor family member 2
1554415_at	0.776464	4.48E-01	8.19E-01	-6.4532	7.34E-01	TAF5L	TATA-box binding protein associated factor 5 like
1554417_s_at	0.768005	4.12E-01	-8.89E-01	-6.39099	-8.50E-01	APH1A	aph-1 homolog A, gamma-secretase subunit
1554418_s_at	0.768005	4.17E-01	-8.79E-01	-6.40047	-5.74E-01	SPOCK3	sparc/osteonectin, cwcv and kazal-like domains proteoglycan (testican) 3
1554419_x_at	1	1	2.43E-13	-6.82287	8.88E-16	GGNBP2	gametogenetin binding protein 2
1554420_at	1	1	2.43E-13	-6.82287	8.88E-16	ATF3	activating transcription factor 3
1554423_a_at	0.768005	3.91E-01	-9.31E-01	-6.3523	-7.70E-01	FBXO7	F-box protein 7
1554424_at	1	7.38E-01	-3.52E-01	-6.75095	-2.64E-01	FIP1L1	factor interacting with PAPOLA and CPSF1
1554428_s_at	0.8185211	4.99E-01	7.25E-01	-6.52931	3.26E-03	NLGN2	neuroligin 2
1554429_a_at	1	7.09E-01	-3.93E-01	-6.73375	-1.63E-01	DMWD	dystrophia myotonica, WD repeat containing
1554430_at	1	9.51E-01	-6.44E-02	-6.82044	-2.35E-04	SMIM11A	small integral membrane protein 11A
1554432_x_at	1	8.76E-01	-1.63E-01	-6.80725	-6.07E-04	SMIM11A	small integral membrane protein 11A
1554433_a_at	0.6290287	1.47E-01	-1.69	-5.48388	-1.6	ZNF146	zinc finger protein 146
1554436_a_at	0.9433081	6.40E-01	4.96E-01	-6.68223	1.97E-03	REG4	regenerating family member 4
1554438_at	0.6765745	1.78E-01	-1.55	-5.66215	-2.79E-01	KIAA1217	KIAA1217
1554440_at	1	8.30E-01	2.25E-01	-6.79335	4.10E-02	KIAA0513	KIAA0513
1554441_a_at	0.8494135	5.34E-01	-6.64E-01	-6.57445	-4.74E-01	WAPL	WAPL cohesin release factor
1554442_at	0.7683209	4.29E-01	-8.54E-01	-6.42251	-1.32E-02	BEST1	bestrophin 1
1554443_s_at	0.7348361	2.95E-01	1.16	-6.1206	1.18E-02	BEST1	bestrophin 1
1554444_s_at	0.4393994	5.35E-02	2.46	-4.45813	2.56E-01	SLC35F6	solute carrier family 35 member F6
1554445_at	0.768005	4.25E-01	-8.62E-01	-6.41562	-5.24E-01	ZNF85	zinc finger protein 85
1554447_at	0.8412713	5.24E-01	6.81E-01	-6.56275	2.85E-01	JPX	JPX transcript, XIST activator (non-protein coding)
1554448_at	0.7532624	3.15E-01	1.11	-6.17693	2.06E-01	JPX	JPX transcript, XIST activator (non-protein coding)
1554449_at	1	1	2.43E-13	-6.82287	8.88E-16	MIER3	MIER family member 3
1554450_s_at	0.768005	4.14E-01	-8.85E-01	-6.39485	-1.13E-01	MIER3	MIER family member 3
1554451_s_at	0.4017948	3.94E-02	2.7	-4.13612	1.23	DNAJC14	DnaJ heat shock protein family (Hsp40) member C14
1554452_a_at	1	7.22E-01	-3.74E-01	-6.74186	-4.06E-01	HILPDA	hypoxia inducible lipid droplet associated
1554453_at	0.768005	4.17E-01	-8.78E-01	-6.40118	-7.49E-02	HNRNPLL	heterogeneous nuclear ribonucleoprotein L like
1554455_at	1	9.37E-01	8.27E-02	-6.81886	2.65E-02	LINS1	lines homolog 1
1554456_a_at	1	7.19E-01	-3.80E-01	-6.73963	-1.72E-01	LINS1	lines homolog 1
1554459_s_at	1	1	2.43E-13	-6.82287	8.88E-16	CFHR3	complement factor H related 3
1554460_at	0.7685213	4.30E-01	-8.52E-01	-6.42438	-1.27E-02	ST8SIA4	ST8 alpha-N-acetyl-neuraminide alpha-2,8-sialyltransferase 4
1554462_a_at	0.5910532	1.26E-01	-1.81	-5.32783	-1.09	DNAJB9	DnaJ heat shock protein family (Hsp40) member B9
1554464_a_at	0.6921393	1.93E-01	-1.49	-5.73895	-1.77	CRTAP	cartilage associated protein
1554465_s_at	0.5949635	1.28E-01	-1.8	-5.34564	-8.28E-01	ZNF674///KRBOX4	zinc finger protein 674///KRAB box domain containing 4
1554466_a_at	0.768005	4.02E-01	-9.09E-01	-6.37252	-8.05E-01	METTL26	methyltransferase like 26
1554468_s_at	0.7687429	4.31E-01	-8.51E-01	-6.42537	-1.24E-02	FBF1	Fas binding factor 1
1554469_at	0.768005	3.54E-01	1.01	-6.2735	5.67E-01	ZBTB44	zinc finger and BTB domain containing 44
1554470_s_at	0.8391864	5.22E-01	6.84E-01	-6.5601	4.10E-01	ZBTB44	zinc finger and BTB domain containing 44
1554471_a_at	1	9.98E-01	-3.08E-03	-6.82286	-8.89E-04	ANKRD13C	ankyrin repeat domain 13C
1554472_a_at	1	1	0	-6.82287	0	PHF20L1	PHD finger protein 20-like 1
1554473_at	0.2050428	8.15E-03	-4.07	-2.43909	-1.38	SRGAP1	SLIT-ROBO Rho GTPase activating protein 1
1554474_a_at	0.3416077	2.42E-02	-3.1	-3.61558	-1.51	MOXD1	monooxygenase DBH like 1
1554475_a_at	1	1	2.43E-13	-6.82287	8.88E-16	C19orf47	chromosome 19 open reading frame 47
1554476_x_at	0.7052039	2.05E-01	-1.44	-5.79489	-7.45E-01	ZNF808	zinc finger protein 808
1554478_a_at	0.9326078	6.28E-01	5.13E-01	-6.67231	1.10E-01	HEATR3	HEAT repeat containing 3
1554479_a_at	0.4966996	7.91E-02	-2.16	-4.86161	-1.04	CARD8	caspase recruitment domain family member 8
1554480_a_at	0.4208409	4.57E-02	2.58	-4.29104	1.23E-01	ARMC10	armadillo repeat containing 10
1554481_a_at	0.4504253	5.94E-02	2.38	-4.56618	2.84E-01	EPB41	erythrocyte membrane protein band 4.1
1554482_a_at	0.7419691	3.04E-01	-1.14	-6.14524	-9.44E-01	SAR1B	secretion associated Ras related GTPase 1B
1554483_at	0.988681	6.91E-01	4.20E-01	-6.7213	1.63E-03	TMEM37	transmembrane protein 37
1554485_s_at	0.7077251	2.07E-01	1.43	-5.80726	1.41	TMEM37	transmembrane protein 37
1554486_a_at	0.9558608	6.53E-01	4.75E-01	-6.69348	1.47E-01	GFOD1	glucose-fructose oxidoreductase domain containing 1
1554487_a_at	0.7682439	4.29E-01	8.55E-01	-6.42181	6.32E-01	ATF6B	activating transcription factor 6 beta
1554488_at	0.7729543	4.41E-01	-8.31E-01	-6.44238	-4.65E-01	CEP70	centrosomal protein 70
1554489_a_at	0.6365576	1.52E-01	-1.67	-5.51364	-3.56E-01	CEP70	centrosomal protein 70
1554491_a_at	1	9.35E-01	-8.54E-02	-6.81859	-3.13E-04	SERPINC1	serpin family C member 1
1554492_at	1	1	2.43E-13	-6.82287	8.88E-16	THADA	THADA, armadillo repeat containing
1554493_s_at	0.8636827	5.50E-01	-6.37E-01	-6.59379	-2.10E-01	THADA	THADA, armadillo repeat containing
1554494_at	0.9577339	6.56E-01	4.71E-01	-6.6954	1.43E-02	MTHFSD	methenyltetrahydrofolate synthetase domain containing
1554495_s_at	1	1	2.43E-13	-6.82287	8.88E-16	MTHFSD	methenyltetrahydrofolate synthetase domain containing
1554496_at	0.7235316	2.60E-01	1.26	-6.00979	2.01E-01	RAD51B	RAD51 paralog B
1554499_s_at	1	7.89E-01	-2.82E-01	-6.77678	-7.44E-02	PPA2	pyrophosphatase (inorganic) 2
1554500_a_at	1	9.68E-01	-4.23E-02	-6.82182	-1.54E-04	RGS7	regulator of G-protein signaling 7
1554501_at	0.6623581	1.68E-01	1.59	-5.60828	7.52E-01	TSC22D4	TSC22 domain family member 4
1554503_a_at	0.8202203	5.01E-01	-7.21E-01	-6.53208	-9.02E-02	OSCAR	osteoclast associated, immunoglobulin-like receptor
1554504_at	1	1	2.43E-13	-6.82287	8.88E-16	NAALAD2	N-acetylated alpha-linked acidic dipeptidase 2
1554506_x_at	1	1	2.43E-13	-6.82287	8.88E-16	NAALAD2	N-acetylated alpha-linked acidic dipeptidase 2
1554507_at	0.8121991	4.91E-01	-7.38E-01	-6.51927	-1.09E-01	NAALAD2	N-acetylated alpha-linked acidic dipeptidase 2
1554508_at	0.768005	4.26E-01	-8.61E-01	-6.41619	-1.58E-02	PIK3AP1	phosphoinositide-3-kinase adaptor protein 1
1554509_a_at	0.768005	3.79E-01	9.57E-01	-6.32771	3.28E-01	FAM188A	family with sequence similarity 188 member A
1554510_s_at	0.768005	3.75E-01	9.67E-01	-6.31845	2.36E-01	GHITM	growth hormone inducible transmembrane protein
1554511_at	1	1	2.43E-13	-6.82287	8.88E-16	WWC1	WW and C2 domain containing 1
1554512_a_at	0.5661575	1.13E-01	-1.89	-5.22026	-1.87	CEP89	centrosomal protein 89
1554513_s_at	0.907415	5.99E-01	-5.58E-01	-6.64594	-4.25E-01	CEP89	centrosomal protein 89
1554514_at	1	1	2.43E-13	-6.82287	8.88E-16	ACSM5	acyl-CoA synthetase medium-chain family member 5
1554516_at	0.768005	3.71E-01	-9.75E-01	-6.31024	-2.22E-01	LINC00537	long intergenic non-protein coding RNA 537
1554517_x_at	0.748594	3.10E-01	-1.12	-6.16372	-1.42E-02	LINC00537	long intergenic non-protein coding RNA 537
1554518_at	0.6765745	1.78E-01	-1.55	-5.66209	-3.91E-01	GSTCD	glutathione S-transferase C-terminal domain containing
1554519_at	1	1	2.43E-13	-6.82287	8.88E-16	CD80	CD80 molecule
1554520_at	0.7257815	2.81E-01	1.2	-6.07909	4.58E-01	LOC283861	uncharacterized LOC283861
1554522_at	0.3606694	2.85E-02	2.96	-3.79047	1.98	CNNM2	cyclin and CBS domain divalent metal cation transport mediator 2
1554523_a_at	0.4817847	7.24E-02	2.23	-4.77076	1.13	CNNM2	cyclin and CBS domain divalent metal cation transport mediator 2
1554524_a_at	0.768005	4.17E-01	-8.79E-01	-6.40046	-6.59E-01	OLFM3	olfactomedin 3
1554526_at	1	9.78E-01	-2.91E-02	-6.82237	-1.06E-04	OLFM3	olfactomedin 3
1554528_at	0.9350062	6.31E-01	-5.09E-01	-6.67452	-1.49E-01	MAATS1	MYCBP associated and testis expressed 1
1554530_at	0.7235316	2.71E-01	1.23	-6.0463	2.81E-02	VSTM2A	V-set and transmembrane domain containing 2A
1554531_at	0.7235316	2.69E-01	1.23	-6.04285	3.14E-02	TTC12	tetratricopeptide repeat domain 12
1554533_at	0.6911691	1.92E-01	-1.49	-5.73411	-3.51E-01	C2	complement component 2
1554534_at	1	9.10E-01	-1.19E-01	-6.81461	-4.38E-04	DPYD	dihydropyrimidine dehydrogenase
1554536_at	1	1	2.43E-13	-6.82287	8.88E-16	DPYD	dihydropyrimidine dehydrogenase
1554537_at	0.7682439	4.29E-01	-8.55E-01	-6.42144	-1.18E-01	TMEM126B	transmembrane protein 126B
1554538_at	1	1	2.43E-13	-6.82287	8.88E-16	RHOF	ras homolog family member F, filopodia associated
1554539_a_at	1	9.03E-01	-1.27E-01	-6.8134	-4.69E-04	RHOF	ras homolog family member F, filopodia associated
1554540_at	0.768005	4.17E-01	-8.79E-01	-6.40054	-2.20E-01	DNAH14	dynein axonemal heavy chain 14
1554541_a_at	0.4464397	5.75E-02	2.4	-4.53236	1.91	GPRIN2	G protein regulated inducer of neurite outgrowth 2
1554542_at	0.7235316	2.70E-01	1.23	-6.0441	7.85E-02	SLC25A48	solute carrier family 25 member 48
1554543_at	0.768005	3.34E-01	-1.06	-6.22545	-7.08E-02	SPAG9	sperm associated antigen 9
1554544_a_at	0.8966129	5.87E-01	-5.77E-01	-6.63386	-4.15E-01	MBP	myelin basic protein
1554545_at	1	9.88E-01	-1.61E-02	-6.82271	-5.89E-05	APOBEC4	apolipoprotein B mRNA editing enzyme catalytic polypeptide like 4
1554547_at	0.9804926	6.81E-01	-4.34E-01	-6.71454	-9.35E-02	FAM13C	family with sequence similarity 13 member C
1554549_a_at	0.6601257	1.66E-01	1.6	-5.59848	7.55E-01	WDR20	WD repeat domain 20
1554550_at	0.768005	4.24E-01	-8.65E-01	-6.41238	-1.82E-02	CFAP97	cilia and flagella associated protein 97
1554553_s_at	0.7743108	4.44E-01	-8.26E-01	-6.44689	-8.08E-01	YIF1B	Yip1 interacting factor homolog B, membrane trafficking protein
1554554_at	1	1	2.43E-13	-6.82287	8.88E-16	CCDC57	coiled-coil domain containing 57
1554555_a_at	0.6003419	1.31E-01	1.78	-5.37157	5.75E-01	SETD6	SET domain containing 6
1554556_a_at	0.7808029	4.54E-01	-8.06E-01	-6.46367	-3.88E-01	ATP11B	ATPase phospholipid transporting 11B (putative)
1554557_at	0.7235316	2.57E-01	-1.27	-6.00264	-5.29E-01	ATP11B	ATPase phospholipid transporting 11B (putative)
1554558_at	0.9687442	6.68E-01	-4.53E-01	-6.7047	-1.39E-01	DCAF5	DDB1 and CUL4 associated factor 5
1554559_at	1	1	2.43E-13	-6.82287	8.88E-16	GPR62	G protein-coupled receptor 62
1554560_at	0.768005	4.11E-01	-8.91E-01	-6.38952	-1.06	PGM5	phosphoglucomutase 5
1554564_a_at	1	8.51E-01	1.97E-01	-6.80019	1.33E-01	SPPL3	signal peptide peptidase like 3
1554565_x_at	1	8.53E-01	1.94E-01	-6.80087	1.04E-01	SPPL3	signal peptide peptidase like 3
1554566_at	1	1	2.43E-13	-6.82287	8.88E-16	KCTD17	potassium channel tetramerization domain containing 17
1554568_at	0.723837	2.74E-01	1.22	-6.05778	2.18E-02	DYNLRB1	dynein light chain roadblock-type 1
1554569_a_at	0.768005	3.59E-01	1	-6.28324	6.20E-03	CELF2	CUGBP, Elav-like family member 2
1554571_at	1	1	2.43E-13	-6.82287	8.88E-16	APBB1IP	amyloid beta precursor protein binding family B member 1 interacting protein
1554572_a_at	0.4657734	6.53E-02	2.31	-4.66452	7.36E-01	SUV39H2	suppressor of variegation 3-9 homolog 2
1554574_a_at	0.8363804	5.18E-01	-6.90E-01	-6.55549	-9.47E-01	CYB5R3	cytochrome b5 reductase 3
1554575_a_at	0.8069552	4.85E-01	7.49E-01	-6.51025	5.99E-02	BPNT1	3'(2'), 5'-bisphosphate nucleotidase 1
1554576_a_at	1	8.96E-01	-1.36E-01	-6.812	-5.04E-04	ETV4	ETS variant 4
1554577_a_at	0.7129786	2.13E-01	-1.41	-5.8334	-1.6	PSMD10	proteasome 26S subunit, non-ATPase 10
1554578_at	0.5468947	1.03E-01	-1.96	-5.13162	-1.17	ZNF70	zinc finger protein 70
1554579_a_at	1	1	2.43E-13	-6.82287	8.88E-16	MYO18B	myosin XVIIIB
1554580_a_at	1	1	2.43E-13	-6.82287	8.88E-16	WWP2	WW domain containing E3 ubiquitin protein ligase 2
1554582_a_at	0.9901147	6.92E-01	-4.17E-01	-6.72249	-1.21E-01	ETFBKMT	electron transfer flavoprotein beta subunit lysine methyltransferase
1554583_a_at	0.768005	4.16E-01	-8.81E-01	-6.39876	-1.71E-01	ETFBKMT	electron transfer flavoprotein beta subunit lysine methyltransferase
1554584_at	1	1	2.43E-13	-6.82287	8.88E-16	DRC3	dynein regulatory complex subunit 3
1554586_a_at	0.96871	6.68E-01	4.54E-01	-6.70463	2.04E-01	RHOBTB2	Rho related BTB domain containing 2
1554588_a_at	0.3341754	2.28E-02	3.15	-3.5533	1.11	TTC30B	tetratricopeptide repeat domain 30B
1554589_at	0.7235316	2.44E-01	-1.31	-5.95379	-1.31E-01	LENG9	leukocyte receptor cluster member 9
1554591_at	1	1	2.43E-13	-6.82287	8.88E-16	PCAT4	prostate cancer associated transcript 4 (non-protein coding)
1554592_a_at	0.5664379	1.13E-01	1.89	-5.2213	1.98	SLC1A6	solute carrier family 1 member 6
1554593_s_at	0.1724359	5.39E-03	4.48	-1.99001	3.63	SLC1A6	solute carrier family 1 member 6
1554594_at	0.4538684	6.06E-02	2.36	-4.58729	9.63E-01	ARHGAP27	Rho GTPase activating protein 27
1554595_at	1	8.61E-01	1.84E-01	-6.80309	8.49E-02	SYMPK	symplekin
1554597_at	0.768005	4.00E-01	9.13E-01	-6.36929	3.55E-01	LIG3	DNA ligase 3
1554599_x_at	0.7379884	2.99E-01	1.15	-6.13227	3.94E-01	LIG3	DNA ligase 3
1554600_s_at	1	8.46E-01	-2.04E-01	-6.79864	-1.72E-01	LMNA	lamin A/C
1554601_at	0.7339751	2.93E-01	-1.16	-6.11482	-1.64E-01	NKAIN2	Na+/K+ transporting ATPase interacting 2
1554602_at	0.7635638	3.26E-01	1.08	-6.2057	4.56E-01	RBM8A	RNA binding motif protein 8A
1554604_at	0.7885647	4.64E-01	-7.87E-01	-6.47949	-6.47E-03	MBTPS2	membrane bound transcription factor peptidase, site 2
1554606_at	0.8217101	5.02E-01	-7.19E-01	-6.53405	-5.51E-03	CEP120	centrosomal protein 120
1554607_at	1	1	2.43E-13	-6.82287	8.88E-16	CNKSR2	connector enhancer of kinase suppressor of Ras 2
1554608_at	0.5017443	8.17E-02	2.14	-4.89481	5.69E-01	TGOLN2	trans-golgi network protein 2
1554609_at	0.5344783	9.74E-02	2	-5.07352	2.79E-01	LOC100287896	uncharacterized LOC100287896
1554610_at	1	1	2.43E-13	-6.82287	8.88E-16	ANKMY1	ankyrin repeat and MYND domain containing 1
1554612_at	1	9.99E-01	-1.14E-03	-6.82287	-4.17E-06	RUBCN	RUN and cysteine rich domain containing beclin 1 interacting protein
1554613_a_at	0.768005	4.24E-01	-8.65E-01	-6.41243	-1.82E-02	RUBCN	RUN and cysteine rich domain containing beclin 1 interacting protein
1554614_a_at	0.768005	4.22E-01	-8.69E-01	-6.40938	-2.11E-02	PTBP2	polypyrimidine tract binding protein 2
1554615_at	1	1	2.43E-13	-6.82287	8.88E-16
1554616_at	0.4940581	7.80E-02	2.17	-4.84786	1.47	SERPINB8	serpin family B member 8
1554618_at	0.7235316	2.66E-01	-1.24	-6.03179	-6.72E-03	AGFG2	ArfGAP with FG repeats 2
1554619_at	0.768005	4.08E-01	8.96E-01	-6.38474	1.99E-02	MBLAC2	metallo-beta-lactamase domain containing 2
1554621_at	1	7.64E-01	3.16E-01	-6.76507	2.53E-01	DGKE	diacylglycerol kinase epsilon
1554623_x_at	0.9885175	6.91E-01	4.20E-01	-6.72115	9.70E-02	DGKE	diacylglycerol kinase epsilon
1554624_a_at	0.768005	4.17E-01	-8.79E-01	-6.40048	-3.85E-01	SIRPB1	signal regulatory protein beta 1
1554625_at	1	1	2.43E-13	-6.82287	8.88E-16	BCL6B	B-cell CLL/lymphoma 6B
1554627_a_at	0.7563961	3.19E-01	-1.1	-6.18712	-5.92E-01	ASCC1	activating signal cointegrator 1 complex subunit 1
1554628_at	0.3480798	2.55E-02	3.06	-3.67031	9.59E-01	ZNF57	zinc finger protein 57
1554629_at	1	1	2.43E-13	-6.82287	8.88E-16	EPHA7	EPH receptor A7
1554631_at	0.768005	4.08E-01	-8.96E-01	-6.38505	-4.77E-01	ATM	ATM serine/threonine kinase
1554633_a_at	1	1	2.43E-13	-6.82287	8.88E-16	MYT1L	myelin transcription factor 1 like
1554634_at	0.7852005	4.60E-01	7.96E-01	-6.47262	3.78E-03	PDS5B	PDS5 cohesin associated factor B
1554635_a_at	1	1	2.43E-13	-6.82287	8.88E-16	NPAS3	neuronal PAS domain protein 3
1554636_at	1	9.97E-01	3.29E-03	-6.82286	3.18E-03
1554637_a_at	0.768005	4.18E-01	-8.76E-01	-6.4033	-3.77E-02	CBFA2T2	CBFA2/RUNX1 translocation partner 2
1554638_at	1	8.67E-01	-1.75E-01	-6.80489	-3.75E-02	ZFYVE16	zinc finger FYVE-type containing 16
1554640_at	0.768005	4.07E-01	-8.98E-01	-6.38278	-3.20E-01	PALM2	paralemmin 2
1554641_a_at	1	1	2.43E-13	-6.82287	8.88E-16	TET3	tet methylcytosine dioxygenase 3
1554642_at	1	1	2.43E-13	-6.82287	8.88E-16	RNF32	ring finger protein 32
1554643_at	1	1	2.43E-13	-6.82287	8.88E-16	RGS11	regulator of G-protein signaling 11
1554646_at	0.9953032	6.99E-01	4.08E-01	-6.72694	1.58E-03	OSBPL1A	oxysterol binding protein like 1A
1554648_a_at	0.477162	7.05E-02	2.25	-4.74445	6.22E-01	DUOXA1	dual oxidase maturation factor 1
1554649_at	1	1	2.43E-13	-6.82287	8.88E-16
1554650_a_at	0.7235316	2.70E-01	1.23	-6.04319	2.89E-02
1554652_s_at	1	7.69E-01	3.08E-01	-6.76764	1.16E-03	MAST4	microtubule associated serine/threonine kinase family member 4
1554655_a_at	0.6543524	1.62E-01	1.62	-5.57669	1.09	RPRML	reprimo like
1554657_a_at	0.768005	4.17E-01	-8.79E-01	-6.40047	-4.79E-01	CFAP61	cilia and flagella associated protein 61
1554659_at	0.6683339	1.72E-01	1.57	-5.63268	9.65E-01	NEK4	NIMA related kinase 4
1554660_a_at	0.684896	1.84E-01	1.52	-5.696	1.09E-01	CNST	consortin, connexin sorting protein
1554661_s_at	0.768005	3.42E-01	1.04	-6.24459	2.19E-01	CNST	consortin, connexin sorting protein
1554662_at	1	9.63E-01	-4.85E-02	-6.82149	-1.77E-04	C17orf47	chromosome 17 open reading frame 47
1554663_a_at	1	7.49E-01	-3.37E-01	-6.75721	-7.65E-01	NUMA1	nuclear mitotic apparatus protein 1
1554664_at	1	1	2.43E-13	-6.82287	8.88E-16	NAIF1	nuclear apoptosis inducing factor 1
1554665_at	1	9.01E-01	1.30E-01	-6.81301	1.26E-01	ZNF586	zinc finger protein 586
1554666_at	1	1	2.43E-13	-6.82287	8.88E-16	LOC100130950	uncharacterized LOC100130950
1554667_s_at	0.7344529	2.94E-01	-1.16	-6.11888	-6.22E-01	METTL8	methyltransferase like 8
1554668_a_at	1	9.43E-01	7.43E-02	-6.81963	2.72E-04	FAM151A	family with sequence similarity 151 member A
1554670_at	0.768005	4.17E-01	-8.79E-01	-6.40068	-7.09E-01	GGA1	golgi associated, gamma adaptin ear containing, ARF binding protein 1
1554671_a_at	1	8.00E-01	-2.67E-01	-6.78151	-9.53E-02	SRRM2	serine/arginine repetitive matrix 2
1554672_at	0.7870282	4.62E-01	-7.91E-01	-6.47658	-6.62E-03	TTC26	tetratricopeptide repeat domain 26
1554675_a_at	1	1	2.43E-13	-6.82287	8.88E-16	SYCE1	synaptonemal complex central element protein 1
1554676_at	0.768005	3.84E-01	-9.47E-01	-6.33703	-6.55E-02	SRGN	serglycin
1554677_s_at	0.6633257	1.69E-01	1.59	-5.61259	5.72E-01	CMTM4	CKLF like MARVEL transmembrane domain containing 4
1554678_s_at	0.768005	3.84E-01	-9.48E-01	-6.33676	-7.65E-01	HNRNPDL	heterogeneous nuclear ribonucleoprotein D like
1554679_a_at	0.7687621	4.31E-01	-8.51E-01	-6.42552	-4.27E-01	LAPTM4B	lysosomal protein transmembrane 4 beta
1554680_s_at	0.768005	3.49E-01	-1.03	-6.26111	-7.05E-01	KCNS2	potassium voltage-gated channel modifier subfamily S member 2
1554681_a_at	0.768005	4.17E-01	-8.78E-01	-6.40078	-1.12E-01	CCDC187	coiled-coil domain containing 187
1554683_a_at	1	1	2.43E-13	-6.82287	8.88E-16	CCDC187	coiled-coil domain containing 187
1554685_a_at	1	1	2.43E-13	-6.82287	8.88E-16	CEMIP	cell migration inducing hyaluronan binding protein
1554686_at	0.768005	4.19E-01	-8.74E-01	-6.40522	-2.90E-02	STAU2	staufen double-stranded RNA binding protein 2
1554689_a_at	0.768005	4.02E-01	-9.09E-01	-6.37317	-6.04E-02	NLGN4X	neuroligin 4, X-linked
1554690_a_at	0.7077251	2.08E-01	-1.43	-5.80855	-1.33	TACC1	transforming acidic coiled-coil containing protein 1
1554691_a_at	0.4399723	5.39E-02	2.45	-4.46599	6.96E-01	PACSIN2	protein kinase C and casein kinase substrate in neurons 2
1554692_at	0.9067242	5.99E-01	-5.58E-01	-6.64537	-2.64E-03	SLC23A2	solute carrier family 23 member 2
1554694_at	1	1	2.43E-13	-6.82287	8.88E-16	CCNY	cyclin Y
1554696_s_at	0.4985504	7.99E-02	2.15	-4.87245	8.06E-01	TYMS	thymidylate synthetase
1554697_at	0.768005	3.75E-01	-9.66E-01	-6.31915	-2.43E-01	ADAMTS9	ADAM metallopeptidase with thrombospondin type 1 motif 9
1554699_at	0.7145978	2.15E-01	1.4	-5.84192	3.18E-01	L3MBTL4	l(3)mbt-like 4 (Drosophila)
1554700_at	1	1	2.43E-13	-6.82287	8.88E-16	CDH7	cadherin 7
1554701_a_at	0.8473254	5.31E-01	6.69E-01	-6.5714	3.14E-01	TBC1D16	TBC1 domain family member 16
1554702_at	1	1	2.43E-13	-6.82287	8.88E-16	NALCN	sodium leak channel, non-selective
1554703_at	0.768005	3.34E-01	1.06	-6.22497	3.43E-01	ARHGEF10	Rho guanine nucleotide exchange factor 10
1554704_at	0.0858345	1.27E-03	-6.13	-0.43109	-1.65	ATP8B3	ATPase phospholipid transporting 8B3
1554705_at	0.7235316	2.69E-01	1.23	-6.0416	4.76E-01	SCARA5	scavenger receptor class A member 5
1554706_at	1	1	2.43E-13	-6.82287	8.88E-16	OR2L13	olfactory receptor family 2 subfamily L member 13
1554707_at	0.768005	4.19E-01	-8.75E-01	-6.40414	-3.31E-02	SPATA6L	spermatogenesis associated 6 like
1554708_s_at	0.7235316	2.29E-01	1.35	-5.89974	9.91E-01	SPATA6L	spermatogenesis associated 6 like
1554710_at	0.8227759	5.03E-01	7.16E-01	-6.53587	4.52E-03	KCNMB1	potassium calcium-activated channel subfamily M regulatory beta subunit 1
1554711_at	0.7632004	3.26E-01	1.08	-6.20463	7.98E-03	CALHM3	calcium homeostasis modulator 3
1554712_a_at	0.5524973	1.06E-01	1.94	-5.16191	2.03	GLYATL2	glycine-N-acyltransferase like 2
1554714_at	1	7.20E-01	3.78E-01	-6.74027	1.07E-02	RELL1	RELT like 1
1554715_at	1	1	2.43E-13	-6.82287	8.88E-16	LINC00593	long intergenic non-protein coding RNA 593
1554716_s_at	1	1	2.43E-13	-6.82287	8.88E-16	LINC00593	long intergenic non-protein coding RNA 593
1554717_a_at	0.768005	4.18E-01	-8.76E-01	-6.4026	-9.81E-02	PDE4D	phosphodiesterase 4D
1554719_at	1	7.58E-01	-3.24E-01	-6.76211	-1.27E-03	NDUFA10	NADH:ubiquinone oxidoreductase subunit A10
1554721_a_at	0.7129786	2.13E-01	-1.41	-5.83055	-7.87E-02	TAF2	TATA-box binding protein associated factor 2
1554722_at	1	9.95E-01	-6.87E-03	-6.82284	-2.51E-05	TRPM3	transient receptor potential cation channel subfamily M member 3
1554723_x_at	1	1	2.43E-13	-6.82287	8.88E-16
1554724_at	1	7.30E-01	3.63E-01	-6.74647	5.78E-02	SLC6A11	solute carrier family 6 member 11
1554725_at	0.768005	4.24E-01	-8.65E-01	-6.41304	-1.77E-02	RABGAP1L	RAB GTPase activating protein 1 like
1554726_at	0.5318628	9.62E-02	2.01	-5.06155	6.99E-02	ZNF655	zinc finger protein 655
1554728_at	0.788966	4.65E-01	-7.86E-01	-6.4803	-6.42E-03	SLC9A1	solute carrier family 9 member A1
1554730_at	0.3088054	1.88E-02	-3.31	-3.34598	-1.8	MCTP1	multiple C2 and transmembrane domain containing 1
1554732_at	1	1	2.43E-13	-6.82287	8.88E-16	LOC728175	uncharacterized LOC728175
1554733_at	0.8362181	5.18E-01	-6.91E-01	-6.55529	-4.08E-03	LOC728175	uncharacterized LOC728175
1554735_a_at	0.7235316	2.70E-01	1.23	-6.04574	2.86E-02	TRIM7	tripartite motif containing 7
1554736_at	1	8.40E-01	-2.11E-01	-6.79681	-1.22E-02	ARHGAP29	Rho GTPase activating protein 29
1554737_at	1	1	2.43E-13	-6.82287	8.88E-16	FBN2	fibrillin 2
1554739_at	0.7235316	2.51E-01	1.29	-5.97882	6.66E-01	IPP	intracisternal A particle-promoted polypeptide
1554740_a_at	1	8.34E-01	-2.20E-01	-6.79455	-1.42E-02	IPP	intracisternal A particle-promoted polypeptide
1554741_s_at	0.7724615	4.40E-01	8.32E-01	-6.44132	3.68E-01	FGF7P3///FGF7P6///FGF7	fibroblast growth factor 7 pseudogene 3///fibroblast growth factor 7 pseudogene 6///fibroblast growth factor 7
1554742_at	0.768005	4.17E-01	-8.78E-01	-6.40159	-5.98E-02	PMS1	PMS1 homolog 1, mismatch repair system component
1554743_x_at	0.9562948	6.54E-01	-4.74E-01	-6.69403	-2.05E-03	PMS1	PMS1 homolog 1, mismatch repair system component
1554744_at	1	1	2.43E-13	-6.82287	8.88E-16	CARD16	caspase recruitment domain family member 16
1554745_at	1	1	2.43E-13	-6.82287	8.88E-16	RALGPS1	Ral GEF with PH domain and SH3 binding motif 1
1554747_a_at	0.3079714	1.88E-02	-3.32	-3.34127	-1.58	2-Sep	septin 2
1554748_at	0.1344314	3.23E-03	5.02	-1.43549	3.12	CLCNKB	chloride voltage-gated channel Kb
1554749_s_at	1	1	2.43E-13	-6.82287	8.88E-16	CLCNKB	chloride voltage-gated channel Kb
1554751_at	1	1	2.43E-13	-6.82287	8.88E-16
1554752_a_at	1	9.14E-01	-1.13E-01	-6.81537	-4.17E-04
1554755_a_at	1	1	2.43E-13	-6.82287	8.88E-16	MTUS2	microtubule associated tumor suppressor candidate 2
1554757_a_at	0.6933117	1.93E-01	1.48	-5.74245	5.23E-02	INPP5A	inositol polyphosphate-5-phosphatase A
1554758_a_at	1	1	2.43E-13	-6.82287	8.88E-16	CD99L2	CD99 molecule like 2
1554759_at	0.7865467	4.62E-01	-7.92E-01	-6.47559	-6.67E-03	SRCIN1	SRC kinase signaling inhibitor 1
1554761_a_at	0.8555643	5.40E-01	6.53E-01	-6.58247	1.41E-01	DNAAF5	dynein axonemal assembly factor 5
1554762_a_at	1	1	3.65E-13	-6.82287	1.33E-15	WWC2///CLDN22	WW and C2 domain containing 2///claudin 22
1554763_at	0.7237811	2.73E-01	1.22	-6.05555	2.27E-02	UBE2DNL	ubiquitin conjugating enzyme E2 D N-terminal like (pseudogene)
1554764_a_at	1	1	2.43E-13	-6.82287	8.88E-16	LINC00301	long intergenic non-protein coding RNA 301
1554765_a_at	0.9377526	6.34E-01	-5.05E-01	-6.6772	-2.25E-03	LINC00301	long intergenic non-protein coding RNA 301
1554766_s_at	0.7235316	2.65E-01	1.24	-6.02879	2.16E-01
1554767_s_at	0.9477477	6.45E-01	4.88E-01	-6.68632	2.69E-01	CRYZL1	crystallin zeta like 1
1554768_a_at	1	7.99E-01	-2.67E-01	-6.78142	-2.08E-02	MAD2L1	MAD2 mitotic arrest deficient-like 1 (yeast)
1554769_at	0.2172436	9.19E-03	-3.96	-2.56931	-6.90E-01	ZNF785	zinc finger protein 785
1554770_x_at	0.2785739	1.51E-02	-3.5	-3.10975	-8.65E-01	ZNF785	zinc finger protein 785
1554771_at	0.6569259	1.64E-01	-1.61	-5.58742	-4.71E-01
1554772_at	1	9.92E-01	1.09E-02	-6.8228	3.96E-05	EFCAB13	EF-hand calcium binding domain 13
1554773_at	1	1	2.43E-13	-6.82287	8.88E-16	WFIKKN2	WAP, follistatin/kazal, immunoglobulin, kunitz and netrin domain containing 2
1554774_at	1	8.46E-01	-2.03E-01	-6.79874	-1.40E-01	MINA	MYC induced nuclear antigen
1554776_at	1	1	2.43E-13	-6.82287	8.88E-16	ZFP42	ZFP42 zinc finger protein
1554777_at	0.768005	4.17E-01	-8.79E-01	-6.40054	-2.18E-01	ZFP42	ZFP42 zinc finger protein
1554778_at	0.988681	6.91E-01	4.20E-01	-6.72138	6.98E-02	PHLDB2	pleckstrin homology like domain family B member 2
1554779_s_at	0.7235316	2.67E-01	1.24	-6.03402	1.90E-01	PHLDB2	pleckstrin homology like domain family B member 2
1554780_a_at	0.3629334	2.90E-02	-2.95	-3.80897	-7.07E-01	PHTF2	putative homeodomain transcription factor 2
1554781_at	0.7235316	2.35E-01	1.34	-5.92062	8.73E-01	MGC32805	uncharacterized LOC153163
1554782_at	1	1	2.43E-13	-6.82287	8.88E-16	KLHL30-AS1	KLHL30 antisense RNA 1
1554783_s_at	1	9.46E-01	7.10E-02	-6.81992	7.02E-04	ARHGEF2	Rho/Rac guanine nucleotide exchange factor 2
1554784_at	0.9940567	6.97E-01	4.10E-01	-6.72579	2.92E-01	CNTN1	contactin 1
1554785_at	1	9.43E-01	-7.54E-02	-6.81954	-3.34E-04	CCDC82	coiled-coil domain containing 82
1554786_at	0.768005	3.86E-01	-9.42E-01	-6.34177	-1.08E-02	CASS4	Cas scaffolding protein family member 4
1554787_at	0.5526867	1.06E-01	1.94	-5.16263	1.16E-02	STKLD1	serine/threonine kinase like domain containing 1
1554789_a_at	0.6011231	1.32E-01	1.77	-5.37656	1.73E-01	PDE8B	phosphodiesterase 8B
1554790_at	1	1	2.43E-13	-6.82287	8.88E-16	ZSCAN20	zinc finger and SCAN domain containing 20
1554791_a_at	0.7316981	2.90E-01	1.17	-6.1069	7.05E-01	KANSL1L	KAT8 regulatory NSL complex subunit 1 like
1554793_at	0.768005	3.70E-01	9.79E-01	-6.30709	5.97E-03	UBE3C	ubiquitin protein ligase E3C
1554794_a_at	0.768005	3.41E-01	1.04	-6.24116	3.26E-01	UBE3C	ubiquitin protein ligase E3C
1554795_a_at	0.768005	3.47E-01	-1.03	-6.2557	-4.19E-01	FBLIM1	filamin binding LIM protein 1
1554796_at	1	1	2.43E-13	-6.82287	8.88E-16	DPP6	dipeptidyl peptidase like 6
1554797_at	0.768005	4.18E-01	-8.76E-01	-6.40292	-4.05E-02	SYT16	synaptotagmin 16
1554798_at	0.768005	3.94E-01	-9.27E-01	-6.35647	-1.14E-01	SNED1	sushi, nidogen and EGF like domains 1
1554800_at	0.768005	4.17E-01	-8.78E-01	-6.40113	-7.73E-02	RAB39A	RAB39A, member RAS oncogene family
1554801_at	1	1	2.43E-13	-6.82287	8.88E-16	FNDC9	fibronectin type III domain containing 9
1554803_s_at	1	7.28E-01	3.66E-01	-6.74524	6.52E-03	TRIM72	tripartite motif containing 72
1554804_a_at	1	1	2.43E-13	-6.82287	8.88E-16	CLDN19	claudin 19
1554805_at	1	1	2.43E-13	-6.82287	8.88E-16	CLDN19	claudin 19
1554806_a_at	0.4787364	7.11E-02	2.24	-4.75338	6.24E-01	FBXO8	F-box protein 8
1554807_a_at	0.986687	6.88E-01	4.24E-01	-6.71947	4.23E-01	SPIRE1	spire type actin nucleation factor 1
1554808_at	1	1	2.43E-13	-6.82287	8.88E-16	ACP1	acid phosphatase 1, soluble
1554809_at	1	1	2.43E-13	-6.82287	8.88E-16	LOC389199	uncharacterized LOC389199
1554810_at	0.7149056	2.16E-01	-1.4	-5.84267	-7.89E-01	PLA2G4C	phospholipase A2 group IVC
1554812_at	0.7235316	2.66E-01	1.24	-6.02977	2.24E-01	CLDN20	claudin 20
1554813_at	1	1	2.43E-13	-6.82287	8.88E-16
1554814_at	1	1	0	-6.82287	0	UBE2O	ubiquitin conjugating enzyme E2 O
1554816_at	0.7351097	2.95E-01	-1.16	-6.12148	-1.64	ASTN2	astrotactin 2
1554818_s_at	0.7333821	2.92E-01	1.17	-6.11242	1.24E-02	DZANK1	double zinc ribbon and ankyrin repeat domains 1
1554819_a_at	0.7142778	2.15E-01	-1.4	-5.83977	-6.52E-01	ITGA11	integrin subunit alpha 11
1554820_at	0.782245	4.56E-01	-8.03E-01	-6.46617	-1.11E-02	AGBL3	ATP/GTP binding protein like 3
1554821_a_at	0.5509367	1.06E-01	-1.94	-5.1562	-1.05	ZBED1	zinc finger BED-type containing 1
1554822_at	0.4239808	4.67E-02	-2.57	-4.31378	-1.72	PHTF2	putative homeodomain transcription factor 2
1554824_at	0.7235316	2.31E-01	1.35	-5.90507	6.07E-01	ZNF585A	zinc finger protein 585A
1554825_at	0.3605032	2.84E-02	2.97	-3.7853	1.18
1554826_at	0.768005	4.21E-01	-8.71E-01	-6.40746	-2.39E-02	CDK15	cyclin dependent kinase 15
1554827_a_at	0.8719713	5.60E-01	6.21E-01	-6.60483	1.90E-01	ADCY7	adenylate cyclase 7
1554828_at	0.5325799	9.65E-02	-2.01	-5.06395	-1.33	PDGFRA	platelet derived growth factor receptor alpha
1554830_a_at	0.7235316	2.66E-01	1.24	-6.02998	9.80E-02	STEAP3	STEAP3 metalloreductase
1554831_x_at	0.768005	4.17E-01	-8.79E-01	-6.40064	-1.49E-01	ALS2CR11	amyotrophic lateral sclerosis 2 chromosome region candidate 11
1554833_at	0.4829048	7.28E-02	2.22	-4.77634	1.33	MCTP2	multiple C2 and transmembrane domain containing 2
1554834_a_at	0.7684779	4.30E-01	-8.53E-01	-6.42332	-3.86E-01	RASSF5	Ras association domain family member 5
1554835_a_at	0.768005	4.21E-01	-8.70E-01	-6.40828	-2.26E-02	B3GNT5	UDP-GlcNAc:betaGal beta-1,3-N-acetylglucosaminyltransferase 5
1554836_at	0.7696007	4.34E-01	-8.44E-01	-6.43112	-1.11E-02	USP36	ubiquitin specific peptidase 36
1554837_a_at	0.7885244	4.64E-01	-7.87E-01	-6.4794	-6.47E-03	CYP4A22///CYP4A11	cytochrome P450 family 4 subfamily A member 22///cytochrome P450 family 4 subfamily A member 11
1554839_at	0.4600103	6.28E-02	2.34	-4.62432	7.89E-01	CIDECP	cell death-inducing DFFA-like effector c pseudogene
1554840_at	0.7828701	4.57E-01	-8.01E-01	-6.46774	-3.63E-01	LOC280665	anti-CNG alpha 1 cation channel translation product-like
1554841_at	0.6947778	1.95E-01	1.48	-5.74942	1.48E-01	MTHFD2L	methylenetetrahydrofolate dehydrogenase (NADP+ dependent) 2-like
1554842_at	1	1	2.43E-13	-6.82287	8.88E-16	SLC12A1	solute carrier family 12 member 1
1554844_at	0.635176	1.51E-01	1.67	-5.50656	1.66	EYA3	EYA transcriptional coactivator and phosphatase 3
1554846_at	1	1	2.43E-13	-6.82287	8.88E-16	CCDC158	coiled-coil domain containing 158
1554847_at	0.7235969	2.73E-01	1.22	-6.05367	2.35E-02	ATP6V1B1	ATPase H+ transporting V1 subunit B1
1554849_at	0.7235316	2.53E-01	1.28	-5.9876	2.59E-01	TOR1A	torsin family 1 member A
1554850_at	1	1	2.43E-13	-6.82287	8.88E-16	VWA5B2	von Willebrand factor A domain containing 5B2
1554852_a_at	0.4871668	7.48E-02	2.2	-4.80527	3.19E-01	KIAA1257	KIAA1257
1554853_at	1	1	0	-6.82287	0	CYP2U1	cytochrome P450 family 2 subfamily U member 1
1554855_at	1	1	2.43E-13	-6.82287	8.88E-16	PARK2	parkin RBR E3 ubiquitin protein ligase
1554857_at	1	1	2.43E-13	-6.82287	8.88E-16	ELMO2	engulfment and cell motility 2
1554860_at	0.7235316	2.66E-01	1.24	-6.03276	5.79E-02	PTPN7	protein tyrosine phosphatase, non-receptor type 7
1554862_at	1	1	2.43E-13	-6.82287	8.88E-16	CMAHP	cytidine monophospho-N-acetylneuraminic acid hydroxylase, pseudogene
1554863_s_at	0.0180037	3.98E-05	-1.21E+01	2.99621	-2.34	DOK5	docking protein 5
1554864_a_at	1	1	2.43E-13	-6.82287	8.88E-16	SDC3	syndecan 3
1554865_at	1	9.98E-01	-2.94E-03	-6.82286	-1.07E-05
1554866_at	0.768005	4.15E-01	-8.82E-01	-6.39746	-8.12E-01	TMEM135	transmembrane protein 135
1554867_a_at	0.451305	5.96E-02	-2.38	-4.56965	-1.19	PRR16	proline rich 16
1554868_s_at	0.6811655	1.81E-01	-1.53	-5.6812	-6.03E-01	PCNP	PEST proteolytic signal containing nuclear protein
1554869_at	0.7692737	4.33E-01	-8.47E-01	-6.42829	-1.17E-02	WDR37	WD repeat domain 37
1554871_at	1	1	2.43E-13	-6.82287	8.88E-16
1554872_a_at	1	9.90E-01	-1.26E-02	-6.82277	-4.62E-05	HMGCLL1	3-hydroxymethyl-3-methylglutaryl-CoA lyase like 1
1554873_at	0.768005	3.73E-01	-9.71E-01	-6.31473	-2.41E-01	CSPP1	centrosome and spindle pole associated protein 1
1554874_at	1	1	2.43E-13	-6.82287	8.88E-16	MITF	melanogenesis associated transcription factor
1554875_at	0.9440743	6.41E-01	4.94E-01	-6.68307	2.18E-03	CAMKMT	calmodulin-lysine N-methyltransferase
1554876_a_at	0.768005	4.10E-01	-8.92E-01	-6.38844	-1.76E-01	S100Z	S100 calcium binding protein Z
1554878_a_at	0.7341653	2.94E-01	1.16	-6.1172	1.56	ABCD3	ATP binding cassette subfamily D member 3
1554880_at	0.7286108	2.86E-01	1.18	-6.09488	1.41E-02	DKFZP434K028	uncharacterized LOC26070
1554882_at	0.7235316	2.47E-01	1.3	-5.96763	1.27E-01	ERCC8	ERCC excision repair 8, CSA ubiquitin ligase complex subunit
1554883_a_at	0.4640624	6.48E-02	2.31	-4.65646	8.43E-01	ERCC8	ERCC excision repair 8, CSA ubiquitin ligase complex subunit
1554884_at	1	1	2.43E-13	-6.82287	8.88E-16	PRIM2B///PRIM2	primase (DNA) subunit 2 pseudogene///primase (DNA) subunit 2
1554885_a_at	0.5124638	8.65E-02	-2.09	-4.953	-1.04E-01	PRIM2B///PRIM2	primase (DNA) subunit 2 pseudogene///primase (DNA) subunit 2
1554886_a_at	0.7235316	2.65E-01	1.24	-6.02968	1.09E-01	MLXIP	MLX interacting protein
1554887_at	0.768005	3.52E-01	1.02	-6.26779	5.48E-02	LOC101927746	uncharacterized LOC101927746
1554889_at	1	1	2.43E-13	-6.82287	8.88E-16	TIA1	TIA1 cytotoxic granule-associated RNA binding protein
1554890_a_at	0.5397209	9.96E-02	-1.99	-5.09622	-7.23E-01	TIA1	TIA1 cytotoxic granule-associated RNA binding protein
1554891_at	1	1	2.43E-13	-6.82287	8.88E-16	LINC01580	long intergenic non-protein coding RNA 1580
1554892_a_at	1	1	2.43E-13	-6.82287	8.88E-16	MS4A3	membrane spanning 4-domains A3
1554894_a_at	0.3454549	2.48E-02	3.08	-3.64327	2.26E-01	PCBD2	pterin-4 alpha-carbinolamine dehydratase 2
1554895_a_at	0.9572973	6.55E-01	4.72E-01	-6.69497	1.57E-01	RHBDL2	rhomboid like 2
1554897_s_at	0.7235316	2.24E-01	1.37	-5.87641	5.56E-01	RHBDL2	rhomboid like 2
1554899_s_at	0.6247323	1.45E-01	-1.7	-5.46467	-6.96E-01	FCER1G	Fc fragment of IgE receptor Ig
1554901_at	1	1	2.43E-13	-6.82287	8.88E-16	GAFA1	FGF2-associated protein GAFA1
1554903_at	0.5922102	1.26E-01	1.81	-5.33434	1.73E-01	FRMD8	FERM domain containing 8
1554905_x_at	1	7.56E-01	3.27E-01	-6.76104	3.03E-02	FRMD8	FERM domain containing 8
1554906_a_at	0.4430403	5.53E-02	2.43	-4.49265	1.52	MPHOSPH6	M-phase phosphoprotein 6
1554907_a_at	0.7273774	2.84E-01	-1.19	-6.08841	-1.36E-01	LOC101930373///HYDIN2///HYDIN	hydrocephalus-inducing protein homolog///HYDIN2, axonemal central pair apparatus protein (pseudogene)///HYDIN, axonemal central pair apparatus protein
1554908_at	1	1	2.43E-13	-6.82287	8.88E-16	HYDIN	HYDIN, axonemal central pair apparatus protein
1554909_at	0.768005	4.17E-01	-8.79E-01	-6.40061	-1.64E-01	CCDC36	coiled-coil domain containing 36
1554910_at	1	9.70E-01	-3.87E-02	-6.82199	-1.78E-02	PRKD3	protein kinase D3
1554911_at	1	1	2.43E-13	-6.82287	8.88E-16	ABCC11	ATP binding cassette subfamily C member 11
1554912_at	0.0600418	5.86E-04	7.18	0.37981	1.64	ESYT3	extended synaptotagmin 3
1554914_at	0.7287986	2.87E-01	-1.18	-6.09693	-1.39E-02	PLA2G4D	phospholipase A2 group IVD
1554915_a_at	0.6903473	1.91E-01	1.49	-5.73012	3.66E-01	PDE12	phosphodiesterase 12
1554916_a_at	0.7241194	2.76E-01	1.21	-6.06236	2.83E-01	JRK	Jrk helix-turn-helix protein
1554918_a_at	0.783105	4.57E-01	-8.01E-01	-6.4683	-7.09E-03	ABCC4	ATP binding cassette subfamily C member 4
1554919_s_at	0.856476	5.42E-01	-6.51E-01	-6.58403	-1.40E-02	CFAP69	cilia and flagella associated protein 69
1554920_at	1	1	2.43E-13	-6.82287	8.88E-16	SCEL	sciellin
1554921_a_at	0.495897	7.88E-02	2.16	-4.85807	1.04	SCEL	sciellin
1554922_at	1	1	2.43E-13	-6.82287	8.88E-16	ZNF678	zinc finger protein 678
1554923_at	1	1	2.43E-13	-6.82287	8.88E-16	ANKS6	ankyrin repeat and sterile alpha motif domain containing 6
1554927_at	1	1	2.43E-13	-6.82287	8.88E-16	LINC00598	long intergenic non-protein coding RNA 598
1554929_at	1	1	2.43E-13	-6.82287	8.88E-16	SIK3	SIK family kinase 3
1554930_a_at	0.0995037	1.69E-03	-5.77	-0.74107	-2.58	FUT8	fucosyltransferase 8
1554931_at	1	1	2.43E-13	-6.82287	8.88E-16	CYP4A22///CYP4A11	cytochrome P450 family 4 subfamily A member 22///cytochrome P450 family 4 subfamily A member 11
1554932_at	1	8.61E-01	-1.83E-01	-6.80323	-6.85E-04	ZSWIM2	zinc finger SWIM-type containing 2
1554933_at	0.8378399	5.20E-01	6.87E-01	-6.55787	8.58E-02	PSIP1	PC4 and SFRS1 interacting protein 1
1554934_at	1	1	2.43E-13	-6.82287	8.88E-16	RCBTB1	RCC1 and BTB domain containing protein 1
1554937_x_at	1	1	2.43E-13	-6.82287	8.88E-16	EXOC3L1	exocyst complex component 3 like 1
1554938_a_at	1	1	2.43E-13	-6.82287	8.88E-16	ACOT11	acyl-CoA thioesterase 11
1554940_a_at	0.768005	4.18E-01	-8.77E-01	-6.40195	-5.21E-02	LOC388882	uncharacterized LOC388882
1554941_at	1	1	2.43E-13	-6.82287	8.88E-16	KLHL14	kelch like family member 14
1554942_a_at	1	1	0	-6.82287	0	KLHL14	kelch like family member 14
1554943_at	1	9.84E-01	-2.09E-02	-6.82261	-7.63E-05	VIL1	villin 1
1554945_x_at	1	1	2.43E-13	-6.82287	8.88E-16	VIL1	villin 1
1554946_at	0.768005	4.18E-01	-8.76E-01	-6.40328	-3.78E-02	LINC01234	long intergenic non-protein coding RNA 1234
1554947_at	0.824183	5.05E-01	7.14E-01	-6.53785	3.18E-03	ACAT1	acetyl-CoA acetyltransferase 1
1554948_at	0.695291	1.95E-01	-1.48	-5.75106	-1.91E-02
1554949_at	1	9.75E-01	-3.26E-02	-6.82225	-2.81E-03	LOC554174	uncharacterized LOC554174
1554950_at	1	1	2.43E-13	-6.82287	8.88E-16	ACAN	aggrecan
1554951_at	1	9.23E-01	-1.02E-01	-6.81683	-3.73E-04
1554952_s_at	0.8146241	4.94E-01	-7.33E-01	-6.52273	-4.86E-03	NLRP12	NLR family pyrin domain containing 12
1554953_a_at	1	1	2.43E-13	-6.82287	8.88E-16	TSPEAR-AS2	TSPEAR antisense RNA 2
1554954_at	1	1	2.43E-13	-6.82287	8.88E-16	TSPEAR-AS2	TSPEAR antisense RNA 2
1554957_at	0.7235316	2.66E-01	1.24	-6.03075	7.96E-02	LOC101928921	uncharacterized LOC101928921
1554958_at	0.7235316	2.65E-01	1.24	-6.02925	1.27E-01	ZNF641	zinc finger protein 641
1554960_at	1	1	2.43E-13	-6.82287	8.88E-16	CCDC190	coiled-coil domain containing 190
1554961_at	1	1	2.43E-13	-6.82287	8.88E-16	FGFR4	fibroblast growth factor receptor 4
1554962_a_at	1	1	0	-6.82287	0	FGFR4	fibroblast growth factor receptor 4
1554963_at	0.5162907	8.82E-02	-2.08	-4.97311	-1.13
1554964_x_at	0.5997842	1.31E-01	-1.78	-5.36749	-8.78E-01
1554965_at	0.7689319	4.32E-01	-8.49E-01	-6.42653	-1.21E-02	FILIP1L	filamin A interacting protein 1 like
1554966_a_at	1	8.86E-01	-1.50E-01	-6.80977	-1.04E-01	FILIP1L	filamin A interacting protein 1 like
1554967_at	0.7245724	2.77E-01	1.21	-6.06592	1.92E-02	DIP2A	disco interacting protein 2 homolog A
1554969_x_at	0.7235316	2.66E-01	1.24	-6.03252	5.96E-02	DIP2A	disco interacting protein 2 homolog A
1554970_at	0.7778477	4.50E-01	-8.14E-01	-6.45723	-7.87E-03	PDILT	protein disulfide isomerase like, testis expressed
1554971_at	1	9.20E-01	-1.06E-01	-6.81632	-3.89E-04	OK/SW-CL.58	OK/SW-CL.58
1554972_at	0.7769456	4.48E-01	8.17E-01	-6.45461	4.09E-01
1554973_a_at	0.4283953	4.84E-02	2.54	-4.35204	5.02E-01	ZBTB26	zinc finger and BTB domain containing 26
1554974_at	1	1	2.43E-13	-6.82287	8.88E-16	ACY3	aminoacylase 3
1554976_a_at	1	1	2.43E-13	-6.82287	8.88E-16	LINC00051	long intergenic non-protein coding RNA 51
1554977_at	1	1	2.43E-13	-6.82287	8.88E-16	LKAAEAR1	LKAAEAR motif containing 1
1554978_at	1	9.78E-01	-2.85E-02	-6.82239	-1.04E-04	ERICH1-AS1	ERICH1 antisense RNA 1
1554980_a_at	0.7721317	4.39E-01	8.34E-01	-6.43974	2.63E-01	ATF3	activating transcription factor 3
1554981_at	1	1	2.43E-13	-6.82287	8.88E-16	EQTN	equatorin
1554982_a_at	1	9.43E-01	-7.49E-02	-6.81959	-2.74E-04	EQTN	equatorin
1554983_at	0.7737218	4.43E-01	-8.28E-01	-6.44518	-9.01E-03	LINC00317	long intergenic non-protein coding RNA 317
1554984_a_at	0.768005	4.17E-01	-8.78E-01	-6.40076	-1.16E-01	HLA-DOB	major histocompatibility complex, class II, DO beta
1554985_at	0.7235316	2.41E-01	1.32	-5.94566	8.98E-01	ZNF396	zinc finger protein 396
1554986_a_at	0.7252391	2.79E-01	-1.2	-6.07382	-6.61E-01	SNX19	sorting nexin 19
1554987_at	0.768005	4.20E-01	-8.73E-01	-6.40583	-3.32E-01	GOLGA3	golgin A3
1554988_at	1	9.87E-01	-1.68E-02	-6.8227	-6.13E-05	SLC9C2	solute carrier family 9 member C2 (putative)
1554989_at	0.768005	4.17E-01	-8.79E-01	-6.40067	-1.38E-01	AREL1	apoptosis resistant E3 ubiquitin protein ligase 1
1554992_at	0.9632567	6.61E-01	-4.63E-01	-6.69978	-1.99E-03	RASGRF1	Ras protein specific guanine nucleotide releasing factor 1
1554994_at	0.9087843	6.01E-01	-5.55E-01	-6.64736	-2.61E-03	RAG1	recombination activating gene 1
1554996_at	0.768005	3.83E-01	-9.50E-01	-6.33433	-1.37	ZNF733P///LOC285902///ZNF479///ZNF273	zinc finger protein 733, pseudogene///uncharacterized LOC285902///zinc finger protein 479///zinc finger protein 273
1554997_a_at	1	9.10E-01	-1.18E-01	-6.81472	-4.35E-04	PTGS2	prostaglandin-endoperoxide synthase 2
1554999_at	0.7282885	2.85E-01	1.19	-6.09278	2.44E-01	RASGEF1B	RasGEF domain family member 1B
1555000_at	0.768005	3.35E-01	-1.06	-6.228	-4.62E-02	OK/SW-CL.36	OK/SW-CL.36
1555001_at	1	9.83E-01	-2.26E-02	-6.82257	-8.25E-05	IQCF1	IQ motif containing F1
1555002_at	1	7.37E-01	-3.53E-01	-6.75054	-1.41E-03	LOC403312	putative uncharacterized protein MGC39545
1555003_at	1	8.05E-01	2.60E-01	-6.78359	2.22E-03	RBL1	RB transcriptional corepressor like 1
1555004_a_at	0.768005	3.65E-01	9.88E-01	-6.2983	1.27E-02	RBL1	RB transcriptional corepressor like 1
1555006_at	1	9.82E-01	2.33E-02	-6.82255	8.49E-05	WDR66	WD repeat domain 66
[truncated: 52,676 more rows]
