# Supplementary material for: Metabolomic Profiling Reveals That 5-Hydroxylysine and 1-Methylnicotinamide Are Metabolic Indicators of Keloid Severity
Source: Front Genet. 2022 Feb 9;12:804248. doi: 10.3389/fgene.2021.804248 (PMC8864098; doi:10.3389/fgene.2021.804248)
Supplement: Supplementary file 7 [file DataSheet2.CSV]

Gene.symbol	K-GSM2432366	K-GSM2432368	K-GSM2432369	K-GSM2432371	N-GSM2432365	N-GSM2432367	N-GSM2432370
MIR4640///DDR1	11.0962562	11.77624306	10.6866718	11.42269658	12.5236662	12.26960829	12.06343099
RFC2	8.746507276	8.433348694	8.240056422	8.737917021	9.721054377	8.746507276	9.237150364
HSPA6	7.626487941	8.490994168	6.191117293	7.768348753	7.96383176	7.202919666	7.232177744
PAX8	2.430512275	2.426784394	2.40956077	2.333433102	2.872260854	2.426784394	2.426784394
GUCA1A	2.16883264	2.150601308	3.724813923	2.150601308	2.150601308	2.150601308	2.150601308
MIR5193///UBA7	8.727423776	9.73608201	7.813795053	8.733894554	8.537991962	8.271522306	9.304853823
THRA	8.352023142	8.205989069	8.267243423	7.909561726	8.925345287	7.814305366	7.45828512
PTPN21	4.956709993	4.786109603	4.631249895	6.018665346	7.042606128	7.347182159	6.02837821
CCL5	7.827430295	5.798220139	4.295297874	6.255206682	7.445404446	2.384276655	4.143559039
CYP2E1	6.236179086	4.344497269	3.329003766	4.755432665	8.060194305	6.505863104	6.136370422
EPHB3	5.359504951	4.564328327	6.558949107	6.365702837	5.791112572	5.493964747	2.305294405
ESRRA	9.338732556	8.806666322	9.601636186	9.215972146	10.10438828	9.819875899	9.924582071
CYP2A6	2.150601308	2.150601308	2.150601308	2.150601308	2.150601308	2.150601308	2.150601308
SCARB1	8.462535106	7.764346445	6.01073085	7.925276134	9.382332553	8.378489171	8.920597614
TTLL12	10.52372037	10.59214517	10.95202426	11.24302498	11.08920652	10.99654121	10.23541008
LOC101930489///LINC00152	2.967218079	4.121378388	4.590584608	3.512301686	2.922461084	2.190932374	2.967218079
WFDC2	2.150601308	2.150601308	2.150601308	2.150601308	2.150601308	2.150601308	2.150601308
MAPK1	5.766227247	6.073569607	8.168421721	5.810738331	7.705723598	5.850292254	9.677759153
MAPK1	7.995307315	7.928858669	7.413240918	7.928858669	8.83018771	7.630898894	7.928858669
ADAM32	2.157737879	2.377598827	2.255013688	2.183926074	2.157737879	2.161599012	2.157737879
SPATA17	2.236971881	2.236971881	2.236971881	2.236971881	2.221811941	2.236971881	2.236971881
PRR22	2.150601308	2.150601308	2.150601308	2.150601308	2.150601308	2.373549789	2.885807771
PRR22	3.386273535	3.386273535	2.901590229	2.894619042	3.561518946	4.067281218	4.983999277
PXK	6.893779667	4.447670324	6.666333857	6.08576559	6.366387838	5.831601796	6.08576559
PXK	8.413163852	7.907349441	8.50511767	8.312534971	8.296319897	8.459599576	7.965958185
VPS18	2.150601308	2.150601308	2.150601308	2.150601308	2.150601308	2.150601308	2.150601308
MSANTD3	9.286467886	8.8291578	8.43470907	8.781484555	7.479521875	8.445227745	8.826716835
SLC46A1	2.270662271	2.150601308	2.150601308	2.150601308	2.150601308	2.150601308	2.150601308
SLC46A1	2.83438973	2.160810759	2.196266801	2.160810759	2.262788264	2.150601308	2.160810759
TIMD4	2.150601308	3.223471596	2.729744258	2.165942393	2.565073793	2.150601308	2.150601308
SLC39A5	2.150601308	2.150601308	2.181693783	2.150601308	2.150601308	2.150601308	2.150601308
ZDHHC11B///ZDHHC11	4.018998868	4.018998868	3.348372026	4.018998868	4.018998868	5.990837649	7.999253743
ATP6V1E2	7.980042704	8.433824695	8.008045887	8.401405655	8.433824695	8.826507076	9.68846491
AFG3L1P	9.065586923	9.721622878	8.419609239	8.961728725	8.30117544	9.639705253	10.33232843
CILP2	9.723555437	5.010499374	7.467587176	9.223829376	2.368594648	2.319819886	2.59142429
CILP2	8.703013747	2.842019945	7.204338037	8.191121079	2.194790303	2.150601308	2.450800833
PIGX	9.096862742	9.069078117	9.660143119	9.334121716	9.362246188	9.044632571	10.67860828
TMEM196	2.156641476	2.156641476	2.156641476	2.156641476	2.156641476	2.156641476	2.182794648
SLC39A13	6.855998921	5.757938608	5.679146279	5.679146279	5.318199021	5.144565279	5.997784169
BEST4	2.150601308	2.150601308	2.150601308	2.150601308	2.150601308	2.303110241	2.150601308
AK9	4.900418363	3.418155634	3.00685752	4.176850956	5.271548477	6.081876452	3.672980029
CORO6	2.258877456	3.978945655	2.42839106	2.495996456	3.179723024	4.848880707	6.5761743
TMEM106A	8.638554753	7.68776192	8.043999252	8.089565024	7.503935776	6.633793401	6.297180272
TMEM106A	3.141859201	2.492828189	2.883853757	3.093908652	2.492828189	2.231284665	2.231284665
ALG10	2.226783026	2.226783026	2.226783026	2.226968767	2.226783026	2.226783026	2.207863225
ALG10	6.32094676	6.375019389	6.475560685	6.465357315	6.717366095	6.895105427	6.488588827
TTC39C	7.827873718	8.11867403	5.897783182	7.753536401	8.327203858	8.415686809	9.148516356
NEXN	7.274401739	7.091658789	7.404104894	8.391134186	6.481095794	8.151965927	5.949422373
C15orf40	8.441190288	8.034576477	6.94895887	7.727596583	8.683073615	9.183399274	8.890860403
RAX2	2.150601308	2.150601308	2.515207543	2.150601308	2.150601308	2.150601308	2.150601308
MFAP3	3.413321079	3.373732612	3.387662238	3.941323397	3.219931417	3.387662238	5.593189261
EYA3	3.343873429	3.343446681	3.197562427	3.343446681	3.488550451	3.375831334	3.343446681
GIMAP1	2.151411246	2.151411246	2.151411246	2.151411246	2.151411246	2.150601308	2.151411246
GIMAP1	6.606686995	7.114021639	6.72959896	6.225464991	7.108133284	5.662095684	8.367119456
GIMAP1	5.389323163	5.951634293	4.697320907	6.262853768	5.780477288	4.84589753	6.026329357
KLK8	7.725902693	5.611527553	8.010745544	8.060201094	7.830377526	8.325414718	3.177126567
CCDC65	3.652913326	2.298641755	3.651035635	2.316445033	2.302441354	2.310414153	2.310414153
CCDC65	2.255207678	2.150601308	2.150601308	2.165542551	2.150601308	2.150601308	2.150601308
FAM122C	2.151185341	2.151185341	2.151185341	2.151185341	2.151185341	2.178717302	2.151185341
FAM122C	4.365799994	4.196245855	3.897072553	3.499117465	4.288532125	5.713000619	4.89923164
CFAP53	2.166586334	2.193334025	2.166586334	2.166586334	2.166586334	2.166586334	2.166586334
CFAP53	2.40090651	2.162484683	2.162484683	2.162484683	2.162484683	2.162484683	2.162484683
ARMCX4	4.445683466	4.311320472	3.217056236	4.537752673	4.118403577	4.911489004	6.307164828
RBBP6	7.351923195	7.553517522	7.54645611	7.974599946	8.450168119	8.819839367	9.585968645
CENPBD1	4.829254539	4.476528494	4.036562569	4.829254539	5.164082108	5.044307188	4.197304639
TRIOBP	3.373795023	3.373795023	3.37325263	3.373795023	3.432235569	3.617984326	3.612823227
TRIOBP	9.591990024	8.590894545	9.294886311	9.957785099	7.831508143	9.087388172	6.0081239
CATSPER1	2.150601308	2.150601308	2.150601308	2.150601308	2.150601308	2.150601308	2.150601308
HOXD4	2.150601308	2.150601308	2.150601308	2.150601308	2.150601308	2.150601308	2.150601308
GSC	2.310540376	2.150601308	2.150601308	2.175493183	2.150601308	2.150601308	2.150601308
SP7	2.150601308	2.150601308	2.150601308	2.150601308	2.150601308	2.150601308	2.150601308
PDE7A	6.570830519	5.756514147	6.779276773	6.559326861	6.340035016	6.220512665	3.938440066
CNOT7	3.75392353	3.560881513	3.543165553	4.151501536	3.736594634	4.258284588	3.543165553
CRYZL1	8.22564142	7.863270314	7.841413923	8.398031298	8.919682819	8.047215022	8.758156601
PRSS33	2.150601308	2.150601308	2.361941292	2.150601308	2.150601308	2.150601308	4.734648506
PRSS33	2.150601308	2.150601308	2.157190152	2.150601308	2.150601308	2.150601308	2.254321928
CBARP	2.150601308	2.150601308	2.150601308	2.150601308	2.150601308	2.150601308	2.150601308
CBARP	2.150601308	2.150601308	2.150601308	2.150601308	2.150601308	2.150601308	2.150601308
MCMDC2	2.165482965	2.165961476	2.899641263	2.165655713	2.176442853	2.165961476	2.188044838
TIRAP	8.772648075	8.292297018	10.28267415	8.791705854	8.791705854	8.791705854	8.235695717
LEAP2	4.202506741	5.835803878	3.952285341	4.910344941	5.882834488	6.035018044	9.169209402
MSI2	2.150608854	2.150608854	2.150608854	2.150608854	2.156641476	2.150608854	2.150608854
SCIN	6.511484713	4.961186184	4.84158259	6.285027246	7.407261489	6.573918929	7.432769347
SCIN	4.724966759	4.724966759	4.643514077	4.724966759	5.139719047	4.724966759	3.963128411
CTCFL	2.150601308	2.150601308	2.150601308	2.150601308	2.150601308	2.150601308	2.150601308
C4orf33	6.779103574	7.595809378	5.262109288	7.277155769	5.776504151	8.670187938	5.728622517
C4orf33	2.150601308	2.150601308	2.150601308	2.150601308	2.150601308	2.150601308	2.150601308
C4orf33	2.150601308	2.150601308	2.150601308	2.150601308	2.150601308	2.150601308	4.86651172
ZNF333	5.608664196	5.951167267	6.229122152	5.897955774	5.725698787	5.897955774	7.602706468
TVP23C	5.19558144	4.728127951	5.27900354	7.038774098	4.835077344	4.756605673	7.509219034
RDH10	2.316419162	2.317902776	2.316419162	2.316419162	2.316419162	2.316419162	3.863473934
RDH10	2.150601308	2.150601308	2.150601308	2.150601308	2.150601308	2.150601308	2.150601308
SRSF12	3.80365269	2.187879683	2.187879683	2.206913371	2.187556375	2.187879683	2.187556375
FAM71A	2.30706619	3.044155369	2.190277335	2.30706619	2.30706619	2.30706619	2.30706619
FAM71A	2.150601308	2.150601308	2.150601308	2.150601308	2.150601308	2.150601308	2.150601308
GAPT	2.178249013	2.178249013	2.663273484	2.293239532	2.178249013	2.178249013	2.178249013
FLJ30901///SCUBE1	2.150601308	2.364550529	2.415776151	2.150601308	2.370399572	2.804033933	2.3825855
ERICH5	2.23297462	2.23297462	2.23297462	2.23297462	2.23297462	2.360243668	4.054961737
ERICH5	2.151714915	2.170629972	2.151714915	2.151714915	2.151714915	2.151714915	3.367935849
CCDC185	2.150601308	2.150601308	2.150601308	2.150601308	2.150601308	2.150601308	2.150601308
ENTHD1	2.150601308	2.150601308	2.929842903	2.150601308	2.150601308	2.150601308	2.150601308
ENTHD1	2.150601308	2.150601308	2.150601308	2.565111113	2.150601308	2.150601308	2.150601308
TSSK3	2.150601308	2.150601308	2.150601308	2.150601308	2.151072693	2.150601308	2.150601308
WFDC6	2.150601308	2.150601308	2.150601308	2.150601308	2.150601308	2.150601308	2.150601308
CLEC12A	5.676138096	4.463781236	5.816687882	4.886734445	4.490733418	3.921309765	4.886734445
BRF1	2.18077174	2.18077174	2.18077174	2.18077174	2.18077174	2.18077174	2.18077174
TMEM266	6.162332941	6.454034473	4.008696002	6.78217498	7.521496398	7.31316443	8.219881596
GRIK1-AS2///BACH1	2.150601308	2.151269793	2.150601308	2.150601308	2.150601308	2.150601308	2.150601308
CALML6	2.150601308	2.150601308	2.150601308	2.150601308	2.150601308	2.150601308	2.169313183
NLRP5	2.150601308	2.150601308	2.150601308	2.150601308	2.150601308	2.150601308	2.150601308
ODF4	2.150601308	2.150601308	2.150601308	2.150601308	2.150601308	2.150601308	2.150601308
ODF4	2.150601308	2.150601308	2.150601308	2.150601308	2.150601308	2.150601308	2.150601308
CLEC4F	2.150601308	2.150601308	2.720718981	2.186258492	2.319722867	3.898801488	4.93664306
DEFB106B///DEFB106A	2.150601308	3.759259705	2.150601308	2.150601308	2.150601308	2.150601308	2.150601308
DEFB106B///DEFB106A	2.150601308	2.150601308	2.150601308	2.150601308	2.150601308	2.150601308	2.150601308
WFDC9	2.150601308	2.150601308	2.503455616	2.150601308	2.150601308	2.150601308	2.177818385
WFDC9	2.150601308	2.150601308	2.150601308	2.150601308	2.150601308	2.150601308	2.150601308
NEDD1	2.941755092	2.939798041	3.502645262	3.578813066	2.804876014	2.943978139	2.238109834
TTLL10	2.150601308	2.150601308	2.152750575	2.150601308	2.150601308	2.150601308	2.150601308
TTLL10	2.150601308	2.150601308	2.211620097	2.150601308	2.150601308	2.150601308	2.150601308
CALR3	2.150601308	2.150601308	2.150601308	2.150601308	2.150601308	2.150601308	2.150601308
C10orf25	3.497519058	2.803625139	3.254250589	2.822931546	3.593425767	2.775099516	3.41530289
ETV3	6.061194329	4.292047629	5.761505975	6.517670572	5.569491029	6.193135405	4.291620375
KLHL10	2.150601308	2.150601308	2.150601308	2.150601308	2.150601308	2.150601308	2.150601308
KLHL10	2.151814046	2.192888138	2.151814046	2.151814046	2.156367601	2.151814046	2.151814046
TM2D3	12.01408174	12.06157307	12.43112975	12.11469993	11.94799162	11.89250966	12.27369689
ZNF485	2.150601308	2.205634186	2.206341385	2.22136386	2.206647927	2.444032777	4.429130855
WDR17	2.150698809	4.002521849	2.150698809	2.150698809	2.150601308	2.150698809	2.150698809
MFSD6L	2.150601308	2.150601308	2.290928582	2.150601308	2.21385589	2.150601308	2.223229984
LOC100653137///CDH23	2.150601308	2.150601308	3.737005051	2.150601308	2.150601308	2.150601308	2.150601308
ANKAR	2.150601308	2.150601308	2.150601308	2.150601308	2.150601308	2.150601308	2.150601308
MEGF11	2.154510004	2.154510004	2.154510004	2.152272315	2.154510004	2.169613095	4.736417568
GPR182	2.150836358	2.150836358	2.150836358	2.150836358	2.150836358	2.194910791	2.150836358
ESX1	2.150601308	2.150601308	2.150601308	2.150601308	2.150601308	2.150601308	2.150601308
FAM167A-AS1	2.150601308	2.150601308	2.150601308	2.150601308	2.150601308	2.150601308	2.150601308
SCGB1C2///SCGB1C1	2.150601308	2.150601308	2.152181975	2.150601308	2.150601308	2.150601308	2.150601308
DNAJC5G	2.150601308	2.150601308	2.150601308	2.150601308	2.150601308	2.150601308	2.158858946
WDR88	2.150601308	2.150601308	2.181810169	2.150601308	2.150601308	2.150601308	2.150601308
WDR88	2.150601308	2.150601308	2.150601308	2.150601308	2.150601308	2.150601308	2.150601308
PRUNE2	3.534707383	3.128560328	2.165469204	2.388794474	3.160419225	2.206481148	2.150601308
MBD3L2	2.150601308	2.150601308	2.150601308	2.150601308	2.150601308	2.150601308	2.150601308
ADAMTSL1	2.15095549	2.150601308	2.622067184	2.150601308	2.432427576	2.150601308	2.150601308
MBD3L1	2.150601308	2.150601308	2.15269092	2.150601308	2.150601308	2.150601308	2.150601308
MBD3L1	2.150601308	2.182521003	2.153924239	2.150601308	2.150601308	2.150601308	2.150601308
FAM46D	2.150601308	2.150795043	2.150601308	2.150601308	2.150601308	2.150601308	2.150601308
SERPINB11	2.150601308	2.150601308	2.150601308	2.150601308	2.150601308	2.150601308	2.150601308
LINC00161	2.171927784	3.103502255	2.171927784	2.171927784	2.171927784	2.171927784	2.171927784
DSCR10	2.150601308	2.150601308	2.150601308	2.150601308	2.150601308	2.150601308	2.150601308
DSCR10	2.150601308	2.150601308	2.150601308	2.150601308	2.150601308	2.150601308	2.150601308
ABHD11	2.150601308	2.150601308	2.150601308	2.150601308	2.150601308	2.150601308	2.150601308
ACAP2	5.873598677	6.671600735	7.777008756	7.39094201	7.256275321	7.256275321	8.665479057
GAMT	2.478575086	2.478575086	2.498532616	2.55148818	2.797869922	2.55148818	4.257180389
GAMT	6.403199407	5.993954441	5.623940983	6.71066324	7.324681696	6.403199407	5.533060662
PLCD3	2.150601308	2.150601308	2.150601308	2.150601308	2.151081093	2.150601308	2.150601308
IRF6	8.733902633	9.04770651	8.076011939	8.946521816	10.1701202	9.804183182	9.143037648
IRF6	3.566052391	2.50056036	5.417398384	5.312043919	2.494841077	6.16590486	2.494841077
PTPRC	2.307339625	2.150601308	2.150601308	2.163791656	2.150601308	2.150601308	2.150601308
MAN1A2	8.967800854	7.054567899	8.598513274	8.673159053	6.84550414	8.73047095	7.065448876
RAPH1	3.878959363	3.879327866	6.138239571	4.281542758	5.30391967	3.706271694	7.521939109
SMCR8	2.150601308	2.150601308	2.150601308	2.150601308	2.150601308	2.150601308	2.150601308
LACTB	3.814599925	3.814599925	3.814599925	5.014404296	3.318098603	3.878369209	3.814599925
LACTB	7.452901467	7.604539236	8.121265258	7.881282008	7.067053917	8.164079675	6.381206273
BNC1	7.913779348	8.206903164	7.991257553	8.72821374	9.832967146	9.148289051	9.564066951
MPP4	2.150601308	2.150601308	2.150601308	2.150601308	2.150601308	3.12355853	2.150601308
LACE1	2.169100982	4.167471754	2.169100982	2.169100982	2.169100982	2.150601308	2.169100982
IDI2	6.72120905	6.72120905	6.72120905	8.233773944	6.577315153	8.23296809	6.635355308
CYP11B1	2.150601308	2.150601308	2.150601308	2.150601308	2.150601308	2.150601308	2.150601308
TAF8	2.180529303	2.180529303	2.180952131	2.180529303	2.180529303	2.180529303	2.180529303
COBL	6.931461489	5.552055558	3.071770128	5.323906396	7.689103901	8.234285516	8.097484598
SLAMF6	2.790541032	2.232751498	2.697718742	2.232751498	2.166759971	2.150601308	2.195023454
ZSCAN20	2.150601308	2.150601308	2.22188088	2.150601308	2.150601308	2.150601308	2.462216905
ZSCAN20	2.156435605	2.156435605	2.156435605	2.150718744	2.156435605	2.156435605	4.46227329
GPBAR1	2.278173204	2.278173204	2.150601308	2.150601308	2.415575176	2.278173204	4.172940212
RHBDL2	6.957962831	7.103931254	7.87276551	8.162285344	9.021317181	8.526084617	8.346904627
FRAS1	2.150601308	2.150601308	2.150601308	2.150601308	2.150601308	2.150601308	2.150601308
BRSK1	2.537484793	2.527399806	6.786331835	2.527399806	2.527399806	2.40607781	5.512143644
CRB2	2.150601308	2.150601308	2.150601308	2.150601308	2.150601308	2.150601308	2.150601308
KCNE4	2.297463764	2.596309482	4.477144807	3.762761044	2.297463764	2.150601308	2.297463764
KCNE4	2.150601308	2.150601308	2.150601308	2.150601308	2.150601308	2.150601308	2.150601308
CD300LG	6.860860129	6.559978779	10.28036206	7.346645342	10.54599096	9.848828212	11.82772671
SLC34A3	2.150601308	2.150601308	2.158112058	2.150601308	2.150601308	2.150601308	2.150601308
CPA6	2.150601308	2.150601308	2.150601308	2.150601308	2.150601308	2.150601308	2.150601308
WBP2NL	2.169462849	2.169462849	2.169462849	2.169462849	2.169462849	2.219190052	2.169462849
HIPK1	2.150601308	2.150601308	2.150601308	2.150601308	2.179380695	2.150601308	2.150601308
HIPK1	2.150601308	2.150601308	2.229872031	2.150601308	2.152147641	2.150601308	2.150601308
MTBP	4.28338818	4.088244193	3.965577367	4.088244193	4.043411995	4.275078841	2.691053089
ACVR1C	2.150601308	2.162136129	2.944758914	2.150601308	2.162136129	2.652582119	3.951989789
TMEM74	2.154631983	2.156053237	2.166022879	2.153886734	2.2599123	2.156053237	2.214409052
TMEM74	2.163908429	2.163908429	2.179116151	2.163908429	2.163908429	2.174621571	2.163908429
TIGD4	2.150601308	2.150601308	2.150601308	2.150601308	2.150601308	2.150601308	2.150601308
TIGD4	2.150601308	2.151706149	2.155894962	2.150601308	2.150601308	2.150601308	2.150601308
ART5	2.150601308	2.150601308	2.154491637	2.150601308	2.150601308	2.150601308	2.150601308
FAM71C	2.150601308	2.150601308	2.150601308	2.150601308	2.150601308	2.150601308	2.150601308
LINC01547	2.150601308	2.150601308	2.150601308	2.150601308	2.150601308	2.150601308	2.150601308
NLRP11	2.150601308	2.150601308	2.150973603	2.150601308	2.150601308	2.349960367	2.150601308
ATP6V1C2	9.930387954	10.44326441	9.655954898	11.26859582	10.83428025	12.33959099	12.20898287
CLDN19	2.150601308	2.150601308	2.150601308	2.150601308	2.150601308	2.150601308	2.150601308
VTI1A	8.016195203	7.556345292	7.82202495	8.209887384	7.550710189	7.459821984	6.025702296
KIF6	2.150601308	2.150601308	2.150601308	2.150601308	2.150601308	2.150601308	2.150601308
IQCD	3.242757437	3.355962935	3.253533691	3.236122584	3.576340956	3.608781171	4.973452952
TAGAP	2.150601308	2.150601308	3.439956897	2.150601308	2.161528454	2.150601308	2.150601308
TAGAP	2.150601308	2.150601308	2.150601308	2.150601308	2.150601308	2.150601308	2.329298333
STON2	2.150601308	2.150601308	2.150601308	2.150620779	2.150601308	2.150601308	2.150601308
SERPINA12	13.29247512	13.06121707	12.05648311	12.98877512	13.76407378	13.51286522	13.73908873
LETM2	2.150601308	2.150601308	2.832687997	2.150601308	2.150601308	2.152359925	2.150601308
BSND	2.150601308	2.150601308	2.150601308	2.150601308	2.150601308	2.150601308	2.150601308
BSND	2.150601308	2.150601308	2.150601308	2.150601308	2.150601308	2.150601308	2.153606213
CLEC4C	2.153618822	2.153618822	4.915181626	2.153810981	2.153618822	2.153618822	2.153618822
NLRC4	3.575573893	3.575573893	3.8326922	3.575573893	3.550860529	3.571217155	3.566154188
NLRC4	2.150601308	2.150601308	2.150601308	2.150601308	2.150601308	2.150601308	2.150601308
PRSS36	2.18618378	2.18618378	2.18618378	2.18618378	2.18618378	2.574867339	2.18618378
ZDHHC15	4.951439347	4.951439347	4.414805011	4.951439347	5.373245234	4.97449987	4.951439347
RAI1	2.150601308	2.150601308	2.150601308	2.150601308	2.150601308	2.150601308	2.150601308
CDK15	2.150601308	2.150601308	2.150601308	2.150601308	2.150601308	2.150601308	2.150601308
ZNF570	5.347596224	5.347596224	5.947193694	3.992130826	6.164466977	5.347596224	8.945276251
	2.150601308	2.150601308	2.150601308	2.150601308	2.150601308	2.150601308	2.150601308
NUDT9P1	2.150601308	2.150601308	2.150601308	2.150601308	2.150601308	2.150601308	2.150601308
BTBD16	7.940317994	6.79718145	3.668184677	7.164400577	8.87931131	9.264310289	8.661221735
RTP3	2.150601308	2.150601308	2.150601308	2.150601308	2.150601308	2.150601308	2.150601308
RTP3	2.150601308	2.150601308	2.150601308	2.150601308	2.307789157	2.150601308	2.159153897
TSPEAR	2.336925383	3.14092046	2.491216574	2.340676876	2.411831111	2.487343212	4.693532802
MIPOL1	2.150601308	2.208728782	2.15061437	2.15061437	2.15061437	2.245358895	2.15061437
MIPOL1	2.198133097	3.723571997	2.198133097	2.198133097	2.198133097	3.453223424	2.156615978
C6orf141	6.685357938	9.195850606	7.348192097	8.377406036	7.012160346	9.560116653	9.52765075
ALMS1P1	2.251154786	2.19218434	2.19218434	2.19218434	2.19218434	2.19218434	2.29617596
MYO3B	2.54908504	2.15992046	2.15992046	2.301826698	2.150601308	2.155434141	2.2298612
ADAM21	2.150601308	2.1506592	2.150601308	2.150601308	2.47092413	2.150601308	2.150601308
TRIML2	2.150601308	2.384397752	2.150601308	2.150601308	2.156470812	2.150601308	2.150601308
ABCC13	2.150601308	6.5324648	2.150601308	2.881945866	2.150601308	2.150601308	2.150601308
ABCC13	2.150601308	2.150601308	2.154540646	2.150601308	2.150601308	2.150601308	2.150601308
IL12RB1	8.024740446	7.683052511	8.264583702	8.452323344	7.727213148	7.370929946	7.904815609
GTF2A1L	2.150601308	2.150601308	2.150601308	2.150601308	2.150601308	2.150601308	2.150601308
TRPV3	2.150601308	2.150601308	2.150601308	2.150601308	2.150601308	2.150817874	2.311984813
CNBD1	2.150601308	2.150601308	2.1506961	2.150601308	2.150601308	2.150601308	2.150601308
CNBD1	2.150601308	2.150601308	2.150601308	2.150601308	2.150601308	2.150601308	2.150601308
ABCC12	2.150601308	2.150601308	2.150601308	2.150601308	2.150601308	2.150601308	2.150601308
MMP21	2.150601308	2.150601308	2.236582223	2.150601308	2.150601308	2.150601308	2.150601308
TMEM190	2.150601308	2.150601308	2.282084558	2.150601308	2.150601308	2.150601308	2.150601308
GAS2L2	2.150601308	2.150601308	2.150601308	2.150601308	2.150601308	2.150601308	2.150601308
KCNG4	2.150601308	2.150601308	2.151067036	2.150601308	2.150601308	2.150601308	2.150601308
PXT1	2.150601308	2.150601308	2.150601308	2.150601308	2.150601308	2.150601308	2.150601308
CACNG5	2.150601308	2.150601308	2.150601308	2.150601308	2.150601308	2.150601308	2.150601308
LINC00308	2.150601308	2.150601308	2.375643737	2.150601308	2.150601308	2.150601308	2.150601308
LINC00308	2.150601308	2.150601308	2.150601308	2.150601308	2.150601308	2.150601308	2.150601308
FAM223A///FAM223B	7.738616787	8.51942165	5.918906013	7.180245646	7.452279948	9.621372429	7.876691169
WFDC11	2.150601308	2.150601308	2.150601308	2.150601308	2.150601308	2.150601308	2.150601308
IFNL3///IFNL2	2.150601308	2.150601308	2.159623438	2.150601308	2.150601308	2.150601308	2.150601308
JAK1	9.302457244	9.145974995	9.956254064	9.178158642	8.743699577	8.768429162	8.63561067
JAK1	9.958453669	9.864953912	9.288178226	9.244823902	9.874687362	8.664272983	8.911353801
CDC42SE2	7.65374958	9.197551744	7.469635155	7.900340621	7.200164576	7.844310777	2.205865575
CDC42SE2	6.912206721	7.908952155	8.262573571	7.730671278	6.961572487	7.339587934	6.260874629
ACACB	2.163667346	2.316243932	2.163667346	2.163667346	2.163667346	2.163667346	2.163667346
ACACB	2.150609393	2.150609393	2.150609393	2.150601308	2.150609393	2.863165334	2.428772451
RFWD2	9.493078519	9.299482941	9.18103528	9.564140897	9.327285099	9.538341791	6.864010169
STX6	6.957898792	6.285872459	6.285872459	6.112290034	6.548188056	6.260432457	7.611469668
ANLN	2.492877519	2.492877519	2.492877519	2.492877519	2.471689764	3.972780688	2.492877519
SPRR4	4.156211715	5.41826547	10.15363772	3.79458577	12.08080842	13.40886662	8.341768657
UPK3BL///POLR2J3///POLR2J2///POLR2J	9.095242992	8.428907611	10.3543494	10.08522358	9.456066341	8.801730014	8.402049077
UPK3BL///POLR2J3///LOC441259///POLR2J2///POLR2J	9.543662259	9.233222469	10.3525826	10.66757576	9.868533423	9.354328329	8.385986134
HSH2D	2.150601308	2.150601308	2.182299686	2.150601308	2.150601308	2.150601308	2.150601308
TRNT1	5.653044812	5.86966195	6.176362414	6.81567901	5.373789848	6.582111115	6.040313714
TMEM163	2.160586762	2.175883369	2.160586762	2.160586762	2.150601308	2.150601308	2.174189589
ARHGAP5	3.699923367	3.688605809	3.688605809	4.357504992	3.705143171	3.688605809	2.416173728
HERPUD2	9.830729792	9.253892862	10.48858256	10.01084859	9.641990128	10.32332592	8.539188674
JMJD6	2.150601308	2.150601308	2.935886589	2.150601308	2.150601308	2.150601308	2.150601308
SRCAP	2.150601308	2.150601308	2.208109322	2.150601308	2.150601308	2.150601308	2.150601308
MAP3K6	2.150601308	2.150601308	2.150601308	2.150601308	2.150601308	2.150601308	2.150601308
ARSG	6.046209552	5.029310285	2.681423553	4.969167809	4.824188143	4.87781796	4.869433917
ZNF101	5.986918689	6.812904521	5.70072718	5.521654152	6.419557313	6.152680724	7.758750944
ZNF101	9.118473187	9.050467112	7.725992464	8.80880798	9.364673916	9.306023221	10.62727952
PTPN11	2.150601308	2.150601308	2.150601308	2.150601308	2.150601308	2.150601308	2.150601308
KLHDC7B	2.150601308	2.150601308	2.153631885	2.150601308	2.150601308	2.150601308	2.150601308
ATAD3B///ATAD3A	3.646073665	2.280986989	2.488106365	2.510710026	2.510401972	3.31400672	2.488106365
ZNF626	8.468825257	9.751420305	8.468825257	8.559897999	7.813721411	8.471541112	7.539744338
PHC3	2.326008579	2.260713708	2.311280796	2.326008579	2.312906766	3.38389404	2.757985979
IL11RA	7.676045158	7.956655626	7.549765057	7.121735628	6.87047173	8.652587235	6.678342117
TNFRSF10A	2.160249652	2.155448486	2.155448486	2.155448486	2.635438989	2.155448486	2.155448486
RAD51L3-RFFL///RFFL	2.183993877	2.150601308	2.150601308	2.150601308	2.150601308	2.150601308	2.150601308
RAD51L3-RFFL///RFFL	2.150973979	2.150973979	2.150973979	2.150973979	2.183395782	2.150973979	2.150973979
HPS4	6.100042756	6.456821571	4.540057634	6.07541067	5.728137061	7.054421183	7.295062509
UHMK1	2.150601308	2.749067771	2.150601308	2.150601308	2.150601308	2.150601308	2.150601308
TXNDC2	2.150601308	2.150601308	2.150601308	2.150601308	2.150601308	2.150601308	2.150601308
NAV3	9.899674348	8.820787263	9.927950323	10.4394604	6.448527521	8.437281074	4.903161954
C5orf22	2.150601308	2.965285171	2.174110853	2.353169627	2.168970526	2.168970526	2.168970526
PCDHGB7	2.157588135	2.157588135	2.157588135	2.156563099	2.237471307	2.157588135	2.251803836
PCDHGB7	2.150601308	2.150601308	2.737307123	2.150601308	2.150601308	2.150601308	2.150601308
ERC1	2.150601308	2.150601308	2.150601308	2.150601308	2.150601308	2.150601308	2.150601308
FLCN	12.11789218	12.11789218	12.98922436	12.11789218	11.47444708	12.17198434	12.44867642
JMJD1C-AS1	3.888592023	3.925129865	4.090638043	3.627591573	2.493261382	2.410473919	3.627591573
LRRC7	2.150601308	2.150601308	2.150601308	2.150601308	2.150601308	2.150601308	2.150601308
SH2D3C	3.346643067	2.415453579	2.415453579	2.415453579	2.415453579	2.415453579	2.415453579
PPP1R3B	2.150601308	2.150601308	2.150601308	2.150601308	2.150601308	2.150601308	2.150601308
PPP1R3B	2.993609325	2.344411005	2.344411005	3.591790908	2.229833364	3.698558206	2.27108839
SLC9A7	5.652873407	4.576885363	4.736808961	5.619739572	4.736808961	4.736808961	4.041144651
IGSF3	2.154407563	2.154407563	2.154407563	2.154407563	2.154407563	2.154973472	2.66352057
RFX6	2.150601308	2.150601308	2.151385199	2.150601308	2.150601308	2.150601308	2.150601308
DIRC1	2.150601308	2.150601308	2.157921684	2.150601308	2.150601308	2.150601308	2.150601308
DNAJB7	2.25711669	3.207112928	2.150601308	2.150601308	2.150601308	2.150601308	2.150601308
UCN3	2.150601308	2.150601308	2.150601308	2.150601308	2.150601308	2.150601308	2.150601308
DIP2A	2.150601308	2.153854544	2.274673644	2.153854544	2.153854544	2.270501559	2.150601308
USP28	2.150601308	2.150601308	2.150601308	2.270537394	2.150601308	2.836481056	2.150601308
KNL1	2.150601308	2.158687643	2.150601308	2.150601308	2.194497476	2.150601308	2.150601308
KNL1	2.150601308	2.150601308	2.150601308	2.150601308	2.150601308	2.150601308	2.150601308
SENP8	2.491514077	2.488444652	2.491514077	2.582978621	2.491514077	2.789696034	2.491514077
GRHL1	6.236443678	4.051364756	6.236443678	7.660313031	4.599082547	7.980394039	2.293381076
CNBD2	2.150601308	2.162343513	2.150601308	2.150601308	2.150601308	2.150601308	2.150601308
CNBD2	2.161517223	2.161517223	2.161517223	2.161517223	2.160722781	2.161517223	2.463852571
CASKIN1	10.62528722	10.44764934	10.62528722	10.67475309	10.85624402	10.61727807	8.609216219
CACNA2D4	2.150601308	2.150601308	2.150601308	2.150601308	2.150601308	2.150601308	2.198605275
ARL11	2.150601308	2.150601308	2.150601308	2.15873933	2.150601308	2.150601308	2.150601308
ARL11	2.150601308	2.150601308	2.150601308	2.150601308	2.150601308	2.150601308	2.150601308
SLC2A13	7.438898076	7.084976663	9.101144483	6.241190198	6.241190198	5.71403924	3.380837769
SLC2A13	5.988954307	5.076298806	3.774356437	4.301835046	3.21457264	3.620154187	2.78288471
NIPA1	2.152875114	2.152875114	2.152875114	2.152875114	3.096237636	2.236400479	2.150601308
TUBA3FP	2.150601308	2.150601308	2.150601308	2.150601308	2.150601308	2.150601308	2.150601308
CARD16	7.352829929	8.731540521	8.322404896	8.27456453	7.200508969	8.716491041	9.792396602
CARD16///CASP1	8.021934024	9.188547533	8.632879513	8.968149347	7.876701106	9.688537061	9.582946482
DUSP19	2.150601308	2.270197356	2.270197356	2.539439241	2.270197356	2.270197356	2.287537204
DUSP19	2.150601308	7.263150038	4.04350712	2.266094361	2.15782207	2.212083873	2.211748595
CYB5D1	9.009293221	9.499136958	9.370431846	9.010907962	9.746417188	9.653954577	10.35656395
NMNAT2	8.06400442	8.24854844	7.842477793	7.230459264	9.966122529	8.996097697	9.710594125
SLC4A1	2.150601308	2.150601308	2.150601308	2.150601308	2.150601308	2.150601308	2.150601308
CREG2	2.150867652	6.531022647	2.150867652	2.200556633	2.150867652	2.150601308	2.150867652
RXFP1	2.150601308	2.150601308	2.150601308	2.150601308	2.150601308	2.150601308	2.150601308
SPEF2	3.130285044	3.694611616	3.129446866	3.129446866	3.129446866	3.509952315	3.129446866
CEP170P1///CEP170	2.150601308	2.150601308	2.150601308	2.150601308	2.150601308	2.150601308	2.383002985
DTD1	4.545861732	3.700319479	4.23374189	4.416758506	4.633626522	4.392858163	4.420777286
CASC4	6.318690586	6.362509604	5.916839793	6.176908479	6.676578841	4.848140836	5.828743084
FGF1	2.150601308	2.150601308	2.150601308	2.150601308	2.150601308	2.150601308	3.02177533
ARPP21	2.150601308	3.261275572	2.150601308	2.152083252	2.150601308	2.150601308	2.150601308
RHOXF1	2.217125858	2.252890904	2.252890904	2.215737824	2.371754721	2.652301957	2.252890904
ADAMTS17	2.150601308	2.152454114	2.150601308	2.150601308	2.150601308	2.150601308	2.150601308
ADAMTS17	9.314137945	8.751009939	8.770112595	8.821678649	8.202137749	9.095704177	8.237582349
ADAMTS17	9.197530593	8.636606748	9.779810587	8.452572091	8.107551496	8.666332766	9.067493166
SNORA17B///SNORA17A///SNHG7	2.336914481	2.382378504	2.334629038	2.300777728	3.088408687	2.279996942	2.943540702
DHH	2.150601308	2.150601308	2.53001421	2.150601308	2.150601308	2.150601308	2.150601308
ABRA	2.620624774	2.529786086	2.452450262	2.534100018	2.529786086	2.613526293	2.534100018
ABRA	2.150601308	2.150601308	2.153316033	2.150601308	2.150601308	2.150601308	2.150601308
KLHDC1	7.87066447	8.834366683	8.225378435	8.096223469	7.813150396	8.950731493	8.988356967
RICTOR	2.420161475	3.230733725	2.420161475	2.421277726	2.419979954	2.377066724	2.420161475
PCDHGA4	5.29207468	3.990251846	4.287787082	4.977593138	5.411817547	4.587214659	5.035335947
NETO1	2.150601308	2.829862255	2.259369924	2.150604614	2.177824977	2.177824977	2.150601308
WWP2	3.993605857	2.150601308	3.993547255	2.629825285	4.346565442	4.837098415	4.105945827
ST7L	6.360247757	5.785172474	2.736308155	4.033875538	3.88180265	6.563618492	6.071630429
ST7L	8.278606556	7.913075245	7.467982816	7.930918425	7.881549783	8.22648293	8.212866966
C2orf15	3.718652666	3.718652666	3.718652666	3.718652666	4.154042043	3.718652666	3.718652666
KCNH8	2.169333043	2.169333043	2.150601308	2.150601308	2.635945018	3.122751615	3.421972566
MCF2L	2.150601308	2.150601308	2.150601308	2.150601308	2.150601308	2.150601308	2.150601308
SLCO6A1	2.150601308	2.518832528	2.150601308	2.150601308	2.150601308	2.150601308	2.150601308
PP2D1	2.150601308	3.14633594	2.150601308	2.150601308	2.150601308	2.150601308	2.150601308
KLC3	2.202967005	2.190693636	2.150601308	2.190693636	2.274562198	2.190693636	2.318083483
CIB3	2.150601308	2.150601308	2.150601308	2.150601308	2.150601308	2.150601308	2.150601308
CIB3	2.15945791	2.228813326	2.15945791	2.15945791	2.15945791	2.15945791	2.775316916
CADM2	2.152498836	2.371032763	2.152498836	2.152498836	2.152498836	2.152498836	2.152498836
CADM2	2.168509993	4.458122828	4.458122828	2.394884289	6.653753315	5.503047829	5.788875745
C9orf66	4.321855404	4.382270292	4.183428737	2.429617214	5.944771256	4.220532602	5.061950673
C9orf66	2.150601308	2.192844567	2.150601308	2.150601308	2.150601308	2.150601308	2.150601308
HDAC9	2.150601308	2.150601308	2.150601308	2.150601308	2.150601308	2.150601308	2.150601308
HDAC9	2.172778916	2.172778916	2.453440736	2.172778916	2.172778916	2.172778916	2.172778916
SLC16A11	2.329613124	2.791076571	2.366336431	2.301635105	2.700208389	3.149444673	3.461033478
TMEM67	2.150601308	2.339208349	2.339208349	2.225330913	2.339208349	2.339208349	2.339208349
TMEM67	2.33378634	2.601237683	3.270405818	2.333012879	2.660849136	2.574163808	2.574163808
HS6ST2	2.150601308	2.150601308	2.290477603	2.150601308	2.150601308	2.150601308	2.150601308
HS6ST2	2.702695559	3.601451349	6.207958315	2.888684342	5.122961241	4.949884811	5.478295716
CAMKK1	2.150601308	2.150601308	2.150601308	2.150601308	2.150601308	2.150601308	2.254268947
ZNF625	2.150601308	2.150601308	2.150601308	2.150601308	2.150601308	2.150601308	2.150601308
ZNF563	3.891100461	3.891100461	3.64459522	3.891100461	4.18073148	4.695787023	3.891100461
LIN9	2.150601308	2.150601308	2.989629331	2.150601308	2.150601308	2.150601308	2.150601308
CLEC4D	2.150601308	2.150601308	2.394992789	2.150601308	2.150601308	2.150601308	2.16510796
CLEC4D	2.150601308	2.150601308	2.151167821	2.150601308	2.150601308	2.150601308	2.150601308
SLC25A27	3.355325366	4.313717448	4.313717448	4.935155795	3.510067691	5.618604657	4.686663598
GPRC6A	2.150601308	2.150601308	2.150601308	2.150601308	2.150601308	2.150601308	2.150601308
RAET1E	2.661523415	2.533587822	2.535324807	3.435056508	2.903173347	3.170654096	2.150601308
SLC44A5	2.150601308	2.150601308	2.150601308	2.150601308	2.150601308	2.150601308	2.150601308
SLC44A5	2.150601308	2.150601308	2.150601308	2.153753379	2.150601308	2.150601308	2.150601308
ZNF417	4.502298116	2.173730094	2.172043117	2.173730094	2.173730094	2.173730094	2.173730094
ZNF781	5.033009314	5.565568426	5.213435559	5.155416158	2.983215008	4.917347409	4.069500897
HELB	2.880040421	2.895144662	2.850525767	3.397653239	2.880040421	2.770530867	4.117103364
HELB	2.225961921	2.225961921	2.225961921	2.269801761	2.225961921	2.225961921	2.225961921
SEC62	8.930806877	8.670855706	9.383049271	9.439555253	9.193357768	9.327179738	8.719804274
SEC62	9.320088496	9.067866399	9.064130764	9.381196191	9.789189752	9.416439963	9.651085327
TRDN	2.150601308	2.152407812	2.150601308	2.150601308	2.150601308	2.150601308	2.150601308
SOCS4	2.67102547	2.67102547	2.67102547	2.699032705	2.67102547	2.648934005	2.99682334
C8orf31	2.354392408	2.362742072	2.192508035	2.159405752	2.159405752	2.150601308	2.150601308
ZNF547	5.004669344	5.450556671	5.323135738	5.571135671	4.747784532	6.080125934	8.230889956
SIM1	2.150601308	2.150601308	2.150601308	2.150601308	2.150601308	2.150601308	2.150601308
PROM2	12.79592053	13.0431065	13.41931359	12.98933066	13.25835911	12.97688325	13.65335256
TLR4	2.865697219	2.412981323	2.377756982	2.412981323	3.210841895	2.412981323	2.395164557
TSNARE1	2.254164017	2.254164017	2.254164017	2.177506866	2.586293741	2.530411059	3.385398789
ABHD11	2.150601308	2.150601308	2.150601308	2.150601308	2.150601308	2.150601308	2.150601308
CAPN13	2.150601308	2.150601308	2.150601308	2.150601308	2.150601308	2.150601308	2.150601308
STMN1	5.206097285	4.402595809	3.897175014	5.099468474	4.07763467	4.557997341	4.671462332
TIRAP	2.180122173	2.167593229	2.167593229	2.181186804	2.167593229	2.16575201	2.167593229
SIGLEC10	2.150601308	2.150601308	2.150601308	2.150601308	2.150601308	2.150601308	2.150601308
SIGLEC10	5.302689883	6.133687937	5.859445572	5.659694344	4.899719626	5.659694344	5.659694344
ADAMTSL1	2.234905367	2.150601308	2.150601308	2.150601308	2.150601308	2.150601308	2.150601308
RFX4	2.150601308	2.150601308	2.150601308	2.150601308	2.150601308	2.150601308	2.150601308
WFIKKN1	3.226825957	3.226825957	2.792533695	3.226825957	4.170018962	3.189796967	3.966106185
SENP1	2.155382454	2.156684207	3.055774079	2.155382454	2.155382454	2.155382454	2.150601308
KLF14	2.150601308	2.150601308	2.150601308	2.150601308	2.150601308	2.150601308	2.150601308
KLF14	2.150601308	2.150601308	2.350862581	2.150601308	2.150601308	2.150601308	2.150601308
NXNL2	2.150601308	2.542204256	2.150601308	2.23069709	2.150601308	2.150601308	2.21965173
BRS3	2.150601308	2.150601308	2.153370066	2.150601308	2.150601308	2.150601308	2.150601308
LINC00205	2.150601308	2.150601308	2.150601308	2.150601308	2.150601308	2.150601308	2.150601308
TMX3	2.156171703	2.375314558	2.186664101	2.158512314	2.156171703	2.158512314	2.307755825
ZNF396	2.198340916	2.198340916	2.904373442	2.185952616	2.198340916	2.199185487	2.297199015
SLC26A7	2.150601308	2.150601308	2.150601308	2.150601308	2.150601308	2.150601308	2.150601308
SLC26A7	2.150601308	2.150601308	2.150601308	2.150601308	2.150601308	2.150601308	2.150601308
SNX18	2.150601308	2.150601308	2.150601308	2.161213961	2.150601308	2.150601308	2.150601308
	6.164993112	5.986392504	9.341570989	8.748503618	7.010581849	6.262021008	6.621384995
FBXO39	2.150601308	2.150601308	2.150601308	2.150601308	2.150601308	2.150601308	2.150601308
B3GNT6	2.150601308	2.150601308	2.150601308	2.150601308	2.150601308	2.150601308	2.150601308
B3GNT6	2.162548671	2.162548671	2.162548671	2.162548671	2.162548671	2.162548671	2.162548671
DENND1B	2.150601308	2.150601308	2.232570595	2.150601308	2.150601308	2.150601308	2.150601308
ZNF619	2.224490105	2.224490105	2.224490105	2.224490105	2.25258428	2.247772919	3.245176799
ICK	2.150601308	2.150601308	2.150601308	2.150601308	2.150601308	2.150601308	2.150601308
FAM71D	2.150601308	2.981973938	2.166817814	2.150601308	2.150601308	2.150601308	2.150601308
BCL2L14	2.150601308	2.150601308	2.150601308	2.150601308	2.150601308	2.150601308	2.150601308
HS6ST3	2.150601308	2.150601308	2.150601308	2.150601308	2.150601308	2.150601308	2.150601308
SLC26A1	2.156330459	2.150601308	2.150601308	2.150601308	2.150601308	2.150601308	2.150601308
CLDN15	2.783842966	2.375857654	2.154331796	2.295579939	2.764829424	2.434625462	4.432596156
RAB42	4.550528568	3.373953258	4.350749596	3.729225647	2.637849166	2.637849166	3.373953258
PTCHD1	2.15096041	3.085788544	2.459872584	2.150601308	2.15096041	2.15096041	2.15096041
M1AP	2.150601308	2.150601308	2.150601308	2.150627804	2.150601308	2.150771607	2.150601308
ZSCAN4	2.150601308	2.150601308	2.150601308	2.150601308	2.150601308	2.150601308	2.150601308
ZSCAN4	2.150601308	2.150601308	2.159528559	2.150601308	2.150601308	2.150601308	3.124105759
VWA5B1	2.150601308	2.150601308	2.150601308	2.150601308	2.150601308	2.150601308	2.150601308
VWA5B1	2.150601308	2.150601308	2.150601308	2.150601308	2.150601308	2.150601308	2.150601308
LINC00311	2.150601308	2.150601308	2.150601308	2.150601308	2.150601308	2.150601308	2.150601308
HTR6	2.150601308	2.150601308	2.150601308	2.150601308	2.150601308	2.150601308	2.150601308
MAGEB6	2.150601308	2.150601308	2.150601308	2.150601308	2.150601308	2.150601308	2.150601308
LOC101930171///LOC101930165///LOC101929858///LOC101060464///TCEB3CL2///TCEB3CL///TCEB3C	2.150601308	2.150601308	2.443132745	2.150601308	2.150601308	2.150601308	2.150601308
RUSC1-AS1	9.006398802	9.050544347	9.050544347	9.477617623	8.874813154	9.707480234	8.921420564
CACNG6	2.150601308	2.150601308	2.15579685	2.150601308	2.150601308	2.150601308	2.150601308
LMNTD1	2.150601308	3.39108389	2.150601308	2.150601308	2.150601308	2.150601308	2.150601308
	7.568054536	7.38688934	7.655213489	8.113437684	8.817060536	7.655213489	7.148858942
CIRBP-AS1	2.150601308	2.150601308	2.150601308	2.150601308	2.150601308	2.150601308	2.150601308
AXDND1	2.150601308	2.150601308	2.167860356	2.150601308	2.150601308	3.13150939	5.208985136
ASMTL-AS1	2.150601308	2.150601308	2.150601308	2.150601308	2.150601308	2.150601308	2.150601308
ASMTL-AS1	2.150601308	2.150601308	2.185780607	2.150601308	2.150601308	2.150601308	2.373663566
CD200R1	2.150601308	3.824873681	2.194463831	2.150601308	2.150601308	2.150601308	2.150601308
LINC00334	2.150601308	2.150601308	2.167929826	2.150601308	2.150601308	2.150601308	2.150601308
LINC00334	2.158318198	2.158318198	2.158318198	2.150601308	2.158318198	2.158318198	2.168919598
ATOH7	2.150601308	2.150601308	2.150601308	2.150601308	2.150601308	2.150601308	2.150601308
ATOH7	2.150601308	2.150601308	2.150601308	2.150601308	2.150601308	2.152986624	2.175811182
SEC16B	3.29426586	2.404821266	3.305906855	3.404245055	2.165152245	2.183474982	2.150601308
AMER1	6.35496887	5.185296573	6.760195518	6.635271197	6.632224435	7.346863328	4.460129242
NKX6-3	2.150601308	2.150601308	2.150601308	2.150601308	2.150601308	2.150601308	2.150601308
NKX6-3	2.195733351	2.195733351	2.728383274	2.195733351	2.195733351	2.193356071	2.195733351
TBATA	2.150601308	2.150601308	2.150601308	2.150601308	2.150601308	2.150601308	2.291110848
EXOC3L2	4.58129887	4.58129887	4.802745419	4.58129887	4.574362539	4.192502353	4.58129887
CABP4	2.150601308	2.150601308	2.150601308	2.150601308	2.150601308	2.150601308	2.150601308
TNFRSF13C	2.150601308	2.150601308	4.281466668	2.150601308	2.150601308	2.150601308	2.212847991
CAMK2N2	2.150601308	2.150601308	2.150601308	2.150601308	2.150601308	2.150601308	2.150601308
ANKRD30BP2	2.150601308	2.150603218	2.150601308	2.150601308	2.150601308	2.150601308	2.150601308
KCNG3	2.150601308	2.150601308	2.150601308	2.150601308	2.150601308	2.150601308	2.150601308
KCNG3	2.150601308	2.150601308	2.150601308	2.150601308	2.150601308	2.150601308	2.150601308
LINC01312	2.150601308	2.167106454	2.150601308	2.150601308	2.150601308	2.150601308	2.150601308
LINC01312	2.150601308	2.150601308	2.150601308	2.150601308	2.150601308	2.150601308	2.150601308
FOXP2	2.150601308	2.150601308	2.150601308	2.150601308	2.150601308	2.150601308	2.150601308
B4GALNT2	2.150601308	2.150601308	2.150601308	2.150601308	2.150601308	2.150601308	2.150601308
NETO1	2.150601308	2.150601308	2.150601308	2.150601308	2.150601308	2.150601308	2.150601308
FMR1NB	2.150601308	2.15195796	2.150601308	2.150601308	2.150601308	2.150601308	2.163913253
GCSAML	5.136989382	6.659166301	3.800379032	4.139708065	5.274248641	2.973854254	2.919362738
SIGLEC11	2.150601308	2.150601308	2.31123051	2.150601308	2.150601308	2.150601308	2.150601308
SIGLEC11	2.150601308	2.150601308	2.150601308	2.150601308	2.150601308	2.150601308	2.150601308
IL23R	2.150601308	2.150601308	2.150601308	2.150601308	2.150601308	2.150601308	2.150601308
MAGEB18	2.150601308	2.150601308	2.150601308	2.150601308	2.150601308	2.150601308	2.150601308
CD276	2.218221017	2.218221017	2.222565048	2.218221017	2.218221017	2.218221017	2.218221017
IFNL2	2.150601308	2.150601308	2.150601308	2.150601308	2.150601308	2.150601308	2.181395483
IFNL1	2.150601308	2.150601308	2.150601308	2.150601308	2.150601308	2.150601308	2.150601308
C4orf36	2.152038259	2.152038259	2.152038259	2.152131829	2.152038259	2.170760348	2.152038259
FIGNL1	2.286323281	2.236582997	2.286323281	2.314722208	2.286323281	2.77652877	2.286323281
RIMS1	2.150601308	2.150601308	2.167918393	2.150601308	2.150601308	2.150601308	2.150601308
PITPNM2	2.150601308	2.150601308	2.150601308	2.150601308	2.151053528	2.150601308	2.150601308
PITPNM2	6.53343908	6.006956323	6.517266073	6.517266073	6.517266073	7.719567779	6.513741841
PCDH10	2.150601308	2.150601308	2.166689038	2.150601308	2.150601308	2.150601308	2.150601308
TAB3	2.150601308	2.150601308	2.236327226	2.150601308	2.150601308	2.150601308	2.150601308
TAB3	2.150601308	2.150601308	2.150601308	2.150601308	2.243999979	2.150601308	2.150601308
GRK7	2.150601308	4.563685103	2.150601308	2.151004925	2.150601308	2.150601308	3.153156883
MMEL1	6.211981459	5.796136431	5.771937285	6.267711044	6.702787056	6.211981459	5.999397062
PDE8A	4.60422903	3.953650402	6.014857488	6.003174231	3.12091883	5.264325551	3.087694884
NLRP6	2.150601308	2.150601308	2.150601308	2.150601308	2.150601308	2.150601308	2.150601308
AKNAD1	2.150601308	2.150601308	2.150601308	2.150601308	2.150601308	2.150601308	2.150601308
ZCCHC5	2.156239154	2.15694721	2.156239154	2.203182708	2.156239154	2.153968705	2.156239154
ATRIP///TREX1	6.985002808	6.985002808	7.034525817	6.770054475	8.335710917	6.639276636	8.07020442
ZIC5	2.150601308	2.150601308	2.150601308	2.150601308	2.150601308	2.150601308	2.150601308
ANGPT1	2.150601308	2.155795881	2.150601308	2.150601308	2.150601308	2.150601308	2.150601308
TEDDM1	2.150601308	2.150601308	2.150601308	2.150601308	2.150601308	2.150601308	2.150601308
LOC149373	2.150601308	2.150601308	2.150601308	2.150601308	2.150601308	2.150601308	2.150601308
GABRG1	2.150601308	2.163351887	2.150601308	2.150601308	2.150601308	2.150601308	2.150601308
PANX2	2.150601308	2.150601308	2.150601308	2.150601308	2.150601308	2.150601308	2.150601308
ZNF114	3.583414883	6.30470578	3.449528762	3.480615624	2.49748863	3.586906438	3.551754887
ZNF114	2.795320503	6.034980829	2.150601308	2.725581106	2.692607396	2.767552291	2.848784406
CCDC27	2.150601308	2.150601308	2.150601308	2.150601308	2.150601308	2.150601308	2.150601308
CFAP161	2.150601308	2.150601308	2.150601308	2.150601308	2.150601308	2.150601308	2.150601308
LOC100652931///RBMY2FP	2.150601308	2.150601308	2.150601308	2.150601308	2.150601308	2.150601308	2.150601308
NEUROD2	2.150601308	2.150601308	2.150601308	2.150601308	2.150601308	2.150601308	2.150601308
C5orf17	2.180209682	2.158115491	2.158115491	2.182559842	2.680162751	2.210874851	2.180209682
LINC00208	2.150601308	2.150601308	2.150601308	2.150601308	2.150601308	2.150601308	2.150601308
DNAH6	2.150601308	2.150601308	2.286428903	2.150601308	2.150601308	2.150601308	2.150601308
LRRC15	3.984734633	2.150601308	3.456094093	3.464761919	2.150601308	2.150601308	2.150601308
	2.150601308	2.150642633	2.150601308	2.150601308	2.171746217	2.150601308	2.150601308
CFAP46	2.150601308	2.150601308	2.150601308	2.150601308	2.150601308	2.150601308	2.150601308
B3GNT7	2.150601308	2.150601308	2.150601308	2.150601308	2.150601308	2.150601308	2.150601308
ZNF645	2.150601308	2.150601308	2.150601308	2.150601308	2.150601308	2.150601308	2.150601308
ZMYM6	2.150906248	2.16958186	2.264211972	2.318018103	2.150601308	2.150906248	2.150906248
ZMYM6	2.151664707	2.150601308	2.811083879	2.19709519	2.151664707	2.151664707	2.151664707
SGCZ	2.150601308	2.150601308	2.150601308	2.150601308	2.150601308	2.150601308	2.150601308
LOC100507431	2.150601308	2.150601308	2.150601308	2.150601308	2.150601308	2.150601308	2.150601308
WNT9B	2.150601308	2.150601308	2.150601308	2.150601308	2.150601308	2.150601308	2.150601308
	2.152678852	6.415955179	2.684069448	2.152678852	2.152678852	2.152678852	2.150601308
	2.151533587	3.840847469	2.267597686	2.151533587	2.17637551	2.151533587	2.151533587
DNAJB13	2.150601308	2.150601308	2.150601308	2.150601308	2.150601308	2.150601308	2.150601308
CNPY3	7.795525543	7.623365687	8.701783033	8.154676686	7.706745283	7.29383365	4.643344151
SCAMP1	5.293392188	5.13766819	5.13766819	5.455749506	5.13766819	5.165269561	4.619916136
LINC00471	2.566216007	3.375251386	2.873511777	2.873511777	2.856359596	3.052273721	2.873511777
HAS3	11.66130336	11.61386518	11.15395014	11.76684765	12.00859055	11.88070637	9.947968384
FGF4	2.150601308	2.150601308	2.150601308	2.150601308	2.150601308	2.150601308	2.150601308
SLC30A8	2.150601308	2.150601308	2.152467625	2.150601308	2.150601308	2.150601308	2.150601308
LOC142937	2.709844338	2.150601308	2.166726091	2.371859249	2.166726091	2.150601308	2.511532807
LOC439933	2.150601308	2.150601308	2.150601308	2.150601308	2.150601308	2.150601308	2.150601308
C11orf65	2.150601308	2.150601308	2.15227119	2.150601308	2.150601308	2.150601308	2.150601308
FAM71E2	2.150601308	2.150601308	2.150601308	2.150601308	2.150601308	2.150601308	2.150601308
OR5P2	2.150601308	2.150601308	2.150601308	2.150601308	2.150601308	2.150601308	2.150601308
DYDC1	2.150601308	2.150601308	2.150601308	2.150601308	2.150601308	2.150601308	2.150601308
IL27	2.150601308	2.150601308	2.150601308	2.150601308	2.150601308	2.150601308	2.150601308
IQCF1	2.150601308	2.150601308	2.150601308	2.150601308	2.150601308	2.150601308	2.150601308
DEFB125	2.150601308	2.150601308	2.150601308	2.150601308	2.150601308	2.150601308	2.150601308
WFDC10B	2.150601308	2.150601308	2.150601308	2.150601308	2.150601308	6.147356641	6.007797531
DEFB105B///DEFB105A	2.152226508	6.547434139	2.152226508	2.164056578	2.152226508	2.152226508	2.152226508
PKHD1	2.150601308	2.150601308	2.150601308	2.150601308	2.150601308	2.150601308	2.150601308
PKD1L1	2.150601308	2.150601308	2.150601308	2.150601308	2.150601308	2.150601308	2.150601308
ADGRG4	2.150601308	2.150601308	2.150601308	2.150601308	2.150601308	2.150601308	2.150601308
TENM1	3.060573029	2.153714785	2.156828262	2.346474632	2.156828262	2.156828262	2.153714785
REXO1L1P	2.150601308	2.150601308	2.150601308	2.150601308	2.150601308	2.150601308	2.150601308
TAF1L	2.150601308	2.150601308	2.150601308	2.150601308	2.150601308	2.150601308	2.150601308
CNTNAP5	2.150601308	2.150601308	2.150601308	2.150601308	2.150601308	2.150601308	2.150601308
RECQL4	2.710592796	2.713729451	2.67435071	2.710942999	2.710592796	2.710592796	2.710303216
ADGRF3	2.150601308	2.150601308	2.151604455	2.150601308	2.150601308	2.150601308	2.150601308
TMC2	2.150601308	2.150601308	2.150601308	2.150601308	2.150601308	2.150601308	2.150601308
SMCR5	2.150601308	2.150601308	2.150601308	2.150601308	2.150601308	2.150601308	2.150601308
BICD2	2.150601308	2.150601308	2.150601308	2.150601308	2.150601308	2.150601308	2.150601308
ZIM3	2.150601308	2.150601308	2.150601308	2.150601308	2.150601308	2.150601308	2.150601308
NOX5	2.150601308	2.150601308	2.151506104	2.150601308	2.150601308	2.150601308	2.150601308
DAOA-AS1	2.150601308	2.722720681	2.150601308	2.150601308	2.150601308	2.150601308	2.150601308
ADGRG6	2.280667552	2.280667552	2.150601308	2.458932752	2.280667552	2.280667552	2.150601308
KLHL4	2.150601308	2.150601308	2.152989177	2.150601308	2.150601308	2.150601308	2.150601308
GPR156	2.150601308	2.150601308	2.150601308	2.150601308	2.150601308	2.150601308	2.150601308
SUOX	6.672304143	6.250997655	5.966160825	6.624579262	6.757720231	6.762681578	5.589418777
ADGRF4	6.768654853	4.594546206	4.660650766	6.989499047	7.613404882	8.57418651	4.252138855
IL31RA	2.150601308	2.150601308	2.186548303	2.150601308	2.150601308	2.150601308	2.150601308
SYTL5	2.150601308	2.150601308	2.150601308	2.150601308	2.150601308	2.150601308	2.150601308
SDCCAG8	7.016122033	7.467762312	7.550620214	7.395087122	5.095827102	6.946081485	4.510326995
ADGRF2	2.284289253	2.284166893	2.239594444	2.284289253	2.427917704	4.605047171	3.053086624
SYN2	2.160417461	2.168937344	2.173881493	2.16536161	2.393204604	3.07132371	2.257108476
ASB10	2.150601308	2.150601308	2.150601308	2.150601308	2.150601308	2.150601308	2.150601308
HTR3C	2.150601308	2.150601308	2.150601308	2.150601308	2.150601308	2.150601308	2.206488102
NFKBID	2.275190705	2.275190705	2.274987173	2.27590509	2.275190705	2.275190705	2.275190705
CD300LF	3.13150939	2.831421375	5.450990896	3.44128449	2.150601308	2.150601308	4.348623708
GJA10	2.150601308	2.150601308	2.150601308	2.150601308	2.150601308	2.150601308	2.150601308
WNT9A	2.150601308	2.150601308	2.150601308	2.150601308	2.150601308	2.150601308	2.150601308
GAL3ST2	2.150601308	2.150601308	2.152138458	2.150601308	2.150601308	2.150601308	2.150601308
PIP4K2B	2.150601308	2.150601308	2.150601308	2.150601308	2.150601308	2.150601308	2.150601308
PIP4K2B	2.448481932	2.282145033	2.282145033	2.282145033	2.323598195	2.282145033	2.419757446
ODF3	2.150601308	2.150601308	2.152427073	2.150601308	2.150601308	2.150601308	2.150601308
WFDC13	2.150601308	2.150601308	2.150601308	2.150601308	2.150601308	2.150601308	2.150601308
LINC00521	2.150601308	2.150601308	2.200531356	2.150601308	2.150601308	2.150601308	2.150601308
SLFN5	5.899720243	5.540063632	7.241022742	6.315524406	5.273663153	4.001997795	4.553999253
SERPINB12	4.489643901	2.873877926	3.499202512	5.655115629	5.024108798	4.415466268	5.014410415
GIPC3	2.150601308	2.150601308	2.150601308	2.150601308	2.150601308	2.150601308	2.150601308
PGLYRP3	2.150601308	2.150601308	2.150601308	2.150601308	2.150601308	2.337084083	2.150601308
PSKH2	2.150601308	2.262811715	2.150601308	2.150601308	2.150601308	2.150601308	2.150601308
OR6W1P	2.150601308	2.150601308	2.153138609	2.150601308	2.150601308	2.150601308	2.176938285
MOGAT1	2.150601308	2.150601308	2.150601308	2.150601308	2.150601308	3.908487021	2.286062352
GPR78	2.150601308	2.150601308	2.150601308	2.150601308	2.150601308	2.150601308	2.150601308
H1FOO	2.245505019	2.245505019	2.245505019	2.245505019	2.245505019	2.245505019	2.245505019
TAAR9	2.150601308	2.150601308	2.150601308	2.150601308	2.150601308	2.150601308	2.150601308
GNRHR2	4.566743875	5.085774477	5.384374979	6.905090779	3.485912199	5.865959619	3.372584663
	2.150612358	2.150612358	2.150612358	2.150612358	2.150612358	2.150612358	2.150612358
MYOZ3	2.150601308	2.150601308	2.150601308	2.150601308	2.150601308	2.150601308	2.150601308
MYOZ3	2.150601308	2.150601308	2.263027892	2.150601308	2.150601308	2.150601308	2.150601308
BNIPL	2.545698973	2.558835477	2.678973368	2.678973368	2.678973368	3.27655807	4.579380125
ASB11	2.150601308	2.150601308	2.150601308	2.150601308	2.150601308	2.150601308	2.150601308
OFCC1	2.150601308	2.150601308	2.150601308	2.150601308	2.150601308	2.150601308	2.150601308
OFCC1	2.150601308	2.150601308	2.16977091	2.150601308	2.150601308	2.150601308	2.150601308
SDR9C7	6.198812017	3.739503603	6.218146411	6.970932282	6.198812017	7.442345318	2.269352699
OR5P3	2.150601308	2.150601308	2.150601308	2.150601308	2.150601308	2.150601308	3.160945456
TRIM40	2.150601308	2.150601308	2.150601308	2.150601308	2.150601308	2.150601308	2.150601308
CSN1S2AP	2.150601308	2.17152095	2.150601308	2.150601308	2.150601308	2.150601308	2.150601308
WFDC12	12.14313089	11.4503965	11.46584014	12.9137795	10.82366875	12.19028279	11.1038
CRYGN	2.150601308	2.150601308	2.150601308	2.150601308	2.150601308	2.150601308	2.150601308
	2.150601308	2.150601308	2.150601308	2.150601308	2.150601308	2.150601308	2.150601308
STARD6	2.150601308	2.150601308	2.150601308	2.150601308	2.150601308	2.150601308	2.150601308
C11orf40	2.150601308	2.150601308	2.150601308	2.150601308	2.150601308	2.150601308	2.150601308
C18orf12	2.150601308	2.150601308	2.150601308	2.150601308	2.150601308	2.150601308	2.150601308
BCL2L11	2.150601308	2.150601308	2.150601308	2.150601308	2.150601308	2.150601308	2.150601308
WFDC2	2.150601308	2.150601308	2.150601308	2.150601308	2.150601308	2.150622328	2.150601308
DEFB119	2.150601308	2.150601308	2.150601308	2.150601308	2.150601308	2.150601308	2.150601308
FLJ45513///TAC4	2.150601308	2.150601308	2.174587001	2.150601308	2.150601308	2.150601308	2.150601308
BCL2L11	3.724926055	2.366980644	2.349993611	2.349993611	2.349993611	2.349993611	2.349975341
TIGD1	7.889811397	7.799225648	6.344392983	7.286225648	7.425201858	8.955361577	9.230819534
ALKBH5	9.825415737	7.630644097	9.804067659	9.89819947	8.270999911	9.222520027	2.787271789
CCDC69	8.913203631	7.945578596	8.771211714	8.872088204	9.401798936	8.872088204	6.813379886
NFX1	11.14717914	11.48313775	9.935932376	11.34826174	11.06822326	12.13383842	12.30758352
DSG2	2.640301775	2.640301775	2.972483928	2.640301775	2.640301775	2.644931988	2.640301775
C5orf24	2.966185462	2.364837979	2.714928952	3.650433366	2.787973863	3.914892512	2.150601308
C5orf24	8.399535839	8.237338845	8.288224898	8.063263674	8.98379513	7.956358438	8.341858308
C5orf24	3.819591877	3.697063398	3.819591877	3.82418733	3.950267727	3.735241055	4.079595747
KBTBD6	7.398824093	6.080066294	7.773407008	7.978530279	7.044031418	7.044031418	3.64829776
CDK8	2.95626439	2.701729902	2.95626439	4.350654583	2.789206762	4.216137107	2.487084605
CDK8	10.18870918	10.1753113	12.1127102	10.30917744	10.55796239	10.22308057	11.08332569
PTK6	9.67983527	9.709195035	9.905289999	10.12766166	10.30184349	10.17486054	10.87820101
NKD1	2.150601308	2.150601308	2.150601308	2.150601308	2.150601308	2.150601308	2.172218594
STK38	4.826123861	3.477161969	5.029888883	5.709582383	3.168472114	5.512862987	2.150601308
THEM4	8.56681202	8.3571417	7.743345273	8.9356731	8.066103101	8.652243529	6.643519156
CLSPN	2.150601308	2.393834151	2.150601308	2.150601308	2.150601308	2.150601308	2.150601308
RBAK	4.603946672	3.966230731	4.501905909	5.216382227	4.480989768	4.507732142	4.428809164
WDR62	2.150601308	2.150601308	2.210493569	2.150601308	2.150601308	2.150601308	2.150601308
WDR62	2.150601308	2.150601308	2.150601308	2.150601308	2.150601308	2.150601308	2.150601308
SLC39A12	2.150601308	2.150604159	2.150601308	2.150601308	2.150601308	2.150601308	2.150601308
RNF168	3.882373405	3.504312106	3.198136009	3.719881102	3.534134025	3.903888279	3.198136009
SVEP1	2.266327076	3.024922605	3.024922605	3.024922605	3.024922605	3.32924382	2.266327076
LOC652276	2.150890587	2.150890587	2.150890587	2.150890587	2.202876383	2.150890587	2.150890587
GATA4	2.150601308	2.150601308	2.150601308	2.150601308	2.150601308	2.150601308	2.150601308
TC2N	6.866198402	6.879970183	7.1705104	7.45965605	7.986113457	8.445244706	9.230360622
C9orf72	3.171807612	2.150601308	3.116319083	2.527123495	5.35936171	3.057475313	4.26506688
C9orf72	2.17233709	2.17233709	2.17233709	2.17233709	2.444375937	2.17233709	2.17233709
KCTD18	4.385371354	4.816300924	4.568453475	4.652328961	4.652328961	4.652328961	4.652328961
KLF11	2.150601308	3.507426527	2.150601308	2.150601308	2.150601308	2.150601308	2.150601308
ANKLE1	2.150601308	2.150620808	2.150601308	2.150601308	2.150601308	2.150601308	2.150601308
PLXNA3	2.448173033	2.175951682	2.187910703	2.175951682	2.175951682	2.175951682	2.175951682
PELO	5.445745533	4.064514713	4.868727951	4.333323983	4.333323983	4.333323983	4.158449399
LACC1	2.274136937	2.622657493	3.757370891	2.175499406	2.150601308	2.175332745	2.175332745
LACC1	4.775127875	4.6663198	4.06369274	6.081923578	2.465954923	5.721591946	3.055854326
TAPT1-AS1	6.964996839	7.265468943	8.153357597	7.843060682	8.38916831	7.92803423	8.885219485
C3orf30	2.150601308	2.150601308	2.150601308	2.150601308	2.150601308	2.150601308	2.150601308
RANBP3L	2.150601308	2.181180951	2.150601308	2.150601308	2.150601308	2.150601308	2.150601308
SNX13	2.150601308	2.150601308	2.150601308	2.150601308	2.150601308	2.150601308	2.186950289
KDM1B	3.381688551	2.733604801	5.406815043	4.165788406	2.631063354	4.192609696	2.150601308
ATP6V0D2	2.150601308	2.150601308	2.163801228	2.150601308	2.150601308	2.150601308	2.150601308
ATP6V0D2	2.518942982	4.597431559	2.180186274	2.178663035	2.180186274	2.180186274	2.150601308
ATP6V0D2	2.191018999	4.706216625	2.155878901	2.155878901	2.155429671	2.266514184	2.150601308
LHX4	2.150601308	2.150601308	3.127323725	2.150601308	2.150601308	2.150601308	2.150601308
LHX4	2.183017365	2.150603027	2.165064737	2.150603027	2.150603027	2.150603027	2.150603027
CEP19	2.150601308	2.150601308	2.150601308	2.150601308	2.150601308	2.150601308	2.150601308
DNAH11	2.196033759	2.151606772	2.150852256	2.150950573	2.150950573	2.150950573	2.150950573
PROSER3	2.169462849	2.169462849	2.169462849	2.169462849	2.308027767	2.169462849	2.285402118
ADPRHL1	2.150942008	2.152869103	2.152869103	2.152869103	2.200547335	2.152869103	2.152869103
SYNRG	4.188925691	5.19658529	3.106568329	4.685334645	5.180829068	4.188673298	3.081891556
CDH24	2.150601308	2.150601308	2.150601308	2.150601308	2.150601308	2.150601308	2.150601308
SEPSECS	4.799316784	4.893676409	2.611259235	5.012305763	4.948038783	5.84795985	4.948038783
GRIK5	2.150601308	2.150601308	2.1508259	2.150601308	2.150601308	2.150601308	2.150601308
LRRN4	2.150601308	2.150601308	2.255976769	2.150601308	2.150601308	2.150601308	2.150601308
LRRN4	2.150601308	2.150601308	2.150601308	2.150601308	2.150601308	2.150601308	2.150601308
ZNF777	4.904232286	3.937486296	6.243862611	4.600407803	5.304105802	4.791305339	7.007372428
JPH2	2.156160746	2.156160746	2.156160746	2.156160746	2.156160746	2.156160746	2.156160746
PDE5A	4.654997819	5.208534325	4.947818908	4.638576591	4.638576591	4.638576591	3.719551479
SH2D1B	2.150601308	2.150601308	2.150601308	2.150601308	2.150601308	2.150601308	2.150601308
SH2D1B	2.150601308	2.150601308	2.387108295	2.150601308	2.150601308	2.150601308	2.150601308
SSTR3	2.150601308	2.150601308	2.150601308	2.150601308	2.150601308	2.150601308	2.150601308
ADAMTS19	2.150601308	2.215766511	2.157567564	2.150601308	2.150601308	2.150601308	2.150601308
ADAMTS19	2.150601308	2.150601308	2.150601308	2.150601308	2.150601308	2.150601308	2.150601308
DDX31	2.150601308	2.150601308	2.161160614	2.150601308	2.150601308	2.150601308	2.150601308
UMODL1	2.260356775	2.150601308	2.150601308	2.150601308	2.150601308	2.150601308	2.40375331
RASEF	12.39762788	13.80939959	11.03046301	12.80540149	11.39506374	11.70126348	10.80200422
RASEF	12.07521679	13.86605122	11.07965302	12.60217974	11.10227512	11.42200632	10.63700675
PARD3B	2.150601308	2.150601308	2.150601308	2.150601308	2.150601308	2.150601308	2.150601308
PARD3B	2.154580717	2.154580717	2.154580717	2.154580717	2.154580717	2.154580717	2.154580717
DST	4.477780286	2.150601308	2.150601308	3.231883221	2.150601308	2.150601308	2.150601308
ZNF441	2.858056011	2.855934875	2.855934875	2.888244166	2.855934875	2.855934875	2.855934875
ZNF441	5.455758058	5.079539569	3.903549126	6.189793033	5.079539569	5.776387757	7.600515014
NEGR1	2.529010588	2.386110737	2.529010588	2.529010588	2.529010588	3.007595852	2.379850147
FCRL3	2.150601308	2.150601308	2.15242423	2.150601308	2.150601308	2.150601308	2.150601308
DCAF4L2	2.150601308	2.150601308	2.150601308	2.150601308	2.150601308	2.150601308	2.150601308
DCAF4L2	2.150601308	2.150601308	2.150601308	2.150601308	2.150601308	2.150601308	2.150601308
STOX1	2.150601308	2.150601308	2.150601308	2.150601308	2.150601308	2.602372788	2.150601308
C20orf166-AS1	2.150601308	2.150601308	2.150601308	2.150601308	2.150601308	2.150601308	2.150601308
C20orf166-AS1	2.150601308	2.150601308	2.150601308	2.150601308	2.150601308	2.150601308	2.150601308
ARL10	2.165132282	2.150657149	2.150657149	2.150657149	2.150657149	2.150657149	2.150657149
ARL10	2.386970916	2.173441411	2.173441411	2.156234775	2.154956268	2.225267927	2.173441411
RNFT2	2.150601308	2.150601308	2.150601308	2.150601308	2.150601308	2.150601308	2.150601308
ANKFN1	5.018523898	5.000194726	2.670563976	2.150601308	7.791851301	5.725088773	6.69145002
KRT78	10.50291215	10.00111762	8.904634221	10.09266334	11.77038174	10.6291785	11.40972264
KRT78	9.171423721	8.254985245	8.072740883	8.598720169	10.36002627	9.598928598	9.217732002
CCDC7	7.737951218	6.525002465	5.98888691	7.928121812	5.904269107	6.796101118	4.768362357
CCDC7	4.606189044	4.602351841	4.606189044	4.606189044	3.597658269	4.606189044	5.808632427
ZNF41	2.21386566	2.213916466	2.213916466	2.213916466	2.213916466	2.213916466	2.213916466
ZNF41	2.168486381	2.168486381	2.219049182	2.168486381	2.168486381	2.279380455	2.168486381
ZNF512	6.927304075	6.907479998	8.533856142	7.675597566	5.780932442	7.853380983	2.832569132
AMMECR1	2.150601308	2.150601308	2.150601308	2.150601308	2.150601308	2.150601308	2.150601308
FAM117B	3.31555455	3.31555455	3.914800141	2.774111043	3.334198945	3.31555455	5.163919692
ZNF583	2.151017074	2.151017074	2.151017074	2.151080259	2.190899546	2.150601308	2.151017074
OXER1	2.158752984	2.158752984	2.158752984	2.158752984	2.158752984	2.158752984	2.219109471
LUZP1	2.150601308	2.150601308	2.150601308	2.150601308	2.150601308	2.150601308	2.150601308
ZNF75D	2.337470158	2.274592849	2.92353778	2.404139894	2.230550796	2.483169056	2.150601308
LINC00052	2.150601308	2.150601308	2.150601308	2.150601308	2.150601308	2.150601308	2.150601308
BRWD1	6.723333368	6.723333368	6.19573137	6.938831374	6.206715825	7.982574698	5.758456413
CCDC89	3.801083486	2.857078679	3.503886036	2.901968357	2.901968357	2.855533588	2.901968357
ZNF572	3.105089211	3.107094899	3.105089211	3.187487611	3.107094899	4.588651287	3.107094899
RMDN2	2.150601308	2.208886268	2.150601308	2.150601308	2.150601308	2.150601308	2.150601308
ADAMTS18	2.419970426	2.150601308	2.150601308	2.151136416	2.150601308	2.150601308	2.150601308
PCDHAC1	2.150601308	2.150601308	2.150601308	2.150601308	2.150601308	2.150601308	2.150601308
PCDHAC1	2.150601308	2.150601308	2.150601308	2.150601308	2.150601308	2.150601308	2.150601308
HIPK4	2.220736274	2.220736274	2.220736274	2.220736274	2.220736274	2.220736274	2.220736274
FAM124A	2.183918095	2.225434548	2.183918095	2.183918095	3.058800985	2.183918095	2.183918095
NKAIN3	2.150601308	2.420028796	2.150601308	2.150601308	2.150601308	2.150601308	2.234052852
ITIH5	6.865573016	6.489627936	5.638458073	6.10132575	7.559685552	6.946123323	5.574209566
FANCB	2.150713736	4.548420224	2.150713736	2.150713736	2.150713736	2.150713736	2.150713736
POMK	2.150601308	2.150601308	2.150601308	2.150601308	2.150601308	2.150601308	2.150601308
ZNF709	7.782477226	7.625027741	7.395962151	7.611005796	8.172898165	8.416030194	6.917627024
CCDC57	2.375704443	3.769806509	2.370945355	2.375704443	2.375704443	2.358576112	2.375704443
SMC1B	2.169438253	2.169438253	2.169438253	2.169438253	2.169438253	2.169438253	2.169438253
BRWD3	9.527901045	9.275070305	9.524661927	9.718112604	9.605396459	9.273793886	9.172752475
ASB16	2.150601308	2.150601308	2.150601308	2.150601308	2.150601308	2.150601308	2.357136258
MAGEE2	2.150601308	2.150601308	2.150601308	2.150601308	2.185936499	2.150601308	2.150601308
ERVV-1	2.150601308	2.150601308	2.150601308	2.150601308	2.150601308	2.150601308	2.150601308
GAL3ST3	2.150601308	2.150601308	2.150601308	2.150601308	2.150601308	2.150601308	2.150601308
FLJ30679	2.150601308	2.150601308	2.815731356	2.150601308	2.150601308	2.150601308	2.150601308
ALS2CR11	3.503628254	3.665602529	2.510710882	4.436386352	2.510710882	2.510710882	2.150601308
ALS2CR11	2.150601308	2.683041672	2.150601308	2.276297307	2.150601308	2.150601308	2.150601308
UTS2R	2.150601308	2.150601308	2.150601308	2.150601308	2.150601308	2.150601308	2.150601308
USH1G	2.150601308	2.150601308	2.150601308	2.150601308	2.150601308	2.150601308	3.157295354
SYN1	2.150601308	2.150601308	2.150601308	2.150601308	2.150601308	2.150601308	2.150601308
SLC23A3	2.161832103	2.161832103	2.161832103	2.16116647	2.539396415	2.167831643	2.161832103
CNOT6L	2.150601308	2.150601308	2.150601308	2.150601308	2.150601308	2.150601308	2.150601308
CNOT6L	2.150601308	2.150601308	2.150601308	2.150601308	2.150601308	2.150601308	2.150601308
RHBDL3	2.1506565	2.1506565	2.1506565	2.1506565	2.1506565	2.1506565	2.1506565
ZNF718	6.560012381	8.052993946	8.052993946	8.052993946	7.372954374	8.407094763	8.075896606
DIP2B	5.085618255	3.916092741	4.841023435	5.658329962	4.751418201	5.582211902	4.341956562
SLC36A1	2.150601308	2.150601308	2.150601308	2.150601308	2.150601308	2.150601308	2.150601308
SNRNP48	8.97024424	9.379371958	10.5076526	9.108708308	8.864073542	9.108708308	10.52379112
	8.268468617	8.530267756	9.23503897	9.059257909	5.971201894	6.085915247	3.042410331
ZNF560	2.150601308	2.150601308	2.150601308	2.150601308	2.150601308	2.150601308	2.150601308
RTTN	2.150601308	2.68015482	2.150601308	2.150601308	2.150601308	2.150601308	2.150601308
BTNL9	2.150601308	2.173183403	2.150601308	2.150601308	2.150601308	2.150601308	2.150601308
PUS10	2.364268232	2.369454819	2.364268232	2.364268232	2.364268232	2.53389119	2.364268232
PLCXD2	2.150601308	2.150601308	2.270653776	2.150601308	2.150601308	2.150601308	2.150601308
UMODL1-AS1	2.150601308	2.150601308	2.150601308	2.150601308	2.150601308	2.150601308	2.150601308
LMLN	2.150601308	2.151410732	2.150601308	2.150601308	2.150601308	2.150601308	2.150601308
RAD9B	2.150603959	2.150603959	2.150603959	2.150603959	2.197036077	2.150603959	2.150601308
ZNF555	7.179765878	5.948701552	6.982845444	7.257924352	6.300917096	6.904015169	7.579772445
NYAP1	3.236804795	3.236804795	3.445708233	2.501317534	4.659809966	3.940752239	4.419104839
SGK494	7.783546087	7.935128033	9.646651904	6.769124421	6.935272817	8.127753424	8.814430006
MRGPRX3	2.150601308	2.150601308	2.160068668	2.150601308	2.150601308	2.150601308	2.150601308
ABCA13	2.150601308	2.150601308	2.150601308	2.150601308	2.150601308	2.150601308	2.150601308
ADGRG7	2.150601308	2.150601308	2.150601308	2.150601308	2.150601308	2.150601308	2.150601308
CSF3R	2.150601308	2.150601308	2.197296972	2.150601308	2.150601308	2.150601308	2.150601308
C17orf77	2.15102501	2.384155311	2.15102501	2.15102501	2.15102501	2.15102501	2.15102501
DUSP5P1	2.387078297	2.387078297	2.528483528	2.387078297	2.387078297	3.815745671	3.27044374
DGKH	2.154464815	4.124998088	2.154464815	2.154464815	2.154464815	2.237423112	2.154464815
TMEM182	2.150601308	2.150601308	2.263293716	2.155929336	2.150601308	2.151000097	2.150601308
C16orf46	2.150601308	2.150601308	2.150601308	2.150601308	2.150601308	2.150601308	2.150601308
LSM14B	3.521129132	3.521129132	3.521104846	3.521129132	4.031451935	3.521129132	3.521104846
CASP8	2.742304288	6.914874058	2.769644626	2.769644626	2.769644626	6.144106258	2.769644626
PLB1	2.150608324	2.150608324	2.150608324	2.150608324	2.150608324	2.150608324	2.714886958
C20orf197	2.460915498	3.431259533	3.124033956	2.334893877	2.150601308	2.460915498	2.95909553
SLC5A3	10.88902223	8.051031925	10.40025801	10.82261105	9.112003504	8.777303249	8.275689801
KIF19	2.150601308	2.150601308	2.150601308	2.150601308	2.150601308	2.150601308	2.150601308
SLFNL1	6.558238041	6.28016297	6.693673656	6.770247898	6.264534819	6.909686351	5.722676944
GPR82	2.150601308	2.171342068	2.231819392	2.150601308	2.150601308	2.150601308	2.150601308
GPR82	2.164261358	2.309078662	2.150601308	2.150601308	2.150601308	2.150601308	2.150601308
RIBC1	2.150601308	2.150601308	2.150601308	2.150601308	2.150601308	2.150601308	2.150601308
OXGR1	2.150601308	2.150899836	2.150899836	2.150601308	3.287755901	2.157584384	2.264487351
CDC14C	2.150601308	2.150601308	2.150601308	2.150601308	2.150601308	2.150601308	2.150601308
SULT1C4	2.150601308	2.150601308	2.150601308	2.150601308	2.150601308	2.150601308	2.150601308
TEAD1	2.157455129	2.151820026	2.153451343	2.211472798	2.151820026	2.151820026	2.151820026
LOC101930343///CATSPER2P1///CATSPER2	2.150601308	2.150601308	2.150601308	2.150601308	2.150601308	2.403136136	2.150601308
POU5F2	2.150601308	2.150601308	2.150601308	2.150601308	2.150601308	2.150601308	2.150601308
RXFP2	2.150601308	2.150601308	2.150601308	2.150601308	2.150601308	2.150601308	2.150601308
BEND7	2.150601308	2.150601308	2.150601308	2.150601308	2.150601308	2.150601308	2.150601308
SLC18A2	2.730707866	2.700364565	2.944156349	2.792300417	2.700364565	2.614123173	2.730707866
SSMEM1	2.150601308	2.150601308	2.150601308	2.150601308	2.150601308	2.150601308	2.150601308
SSMEM1	2.150601308	2.150601308	2.150601308	2.150601308	2.150601308	2.150601308	2.150601308
MAB21L3	5.948007018	6.84516105	5.74724876	6.781614613	7.069040917	6.7913775	5.867708303
LOC285696	2.150601308	2.154751293	2.159963056	2.150601308	2.150601308	2.150601308	2.150601308
MIER3	2.150601308	2.150601308	2.181447037	2.150601308	2.150601308	2.150601308	2.150601308
SDE2	3.659649276	4.358373996	3.673728323	3.608753922	3.659649276	3.358372199	3.659649276
SLC35G4///SLC35G3///SLC35G5	2.150601308	2.150601308	2.150601308	2.150601308	2.150601308	2.150601308	2.150601308
UROC1	2.150601308	2.150601308	2.150601308	2.150601308	2.150601308	2.150601308	2.150601308
PCDH15	2.151105657	2.151253971	2.150601308	2.150601308	2.150601308	2.150601308	2.150601308
TNRC6A	2.150601308	2.150601308	2.150601308	2.150601308	2.150601308	2.150601308	2.150601308
KCNA6	2.150601308	2.150601308	2.150601308	2.150601308	2.150601308	2.150601308	2.150601308
NFX1	7.359034868	7.472684513	6.696175096	7.092266249	8.316873821	7.663047206	6.50659342
ARID2	5.82462732	5.813061883	6.156824205	5.900380958	5.938060041	5.506650311	5.513560198
AMER3	2.150601308	2.150601308	2.150601308	2.150601308	2.150601308	2.150601308	2.150601308
OTUD7A	2.150601308	2.150601308	3.637223936	2.150601308	2.150601308	2.150601308	3.609500022
ERVW-1	2.299193394	2.981166673	2.223387685	2.29923033	2.299193394	2.317335389	2.299193394
	4.334058201	4.375391907	4.334058201	4.334058201	4.334058201	4.334058201	4.830063868
	2.150601308	2.150601308	2.150601308	2.150601308	2.150601308	2.150601308	2.150601308
	2.150601308	2.150601308	2.150601308	2.150601308	2.150601308	2.150601308	2.150601308
LINC00889	2.150601308	2.150601308	2.163496937	2.150601308	2.150601308	2.150601308	2.150601308
FBXL18	2.150601308	2.150601308	2.150601308	2.150601308	2.150601308	2.150601308	2.150601308
FBXL18	2.1506592	2.1506592	2.1506592	2.1506592	2.171039074	2.150601308	2.1506592
DNAH6	2.150601308	2.150601308	2.150601308	2.150601308	2.150601308	2.150601308	2.150601308
LINC01600	2.150601308	2.150601308	2.150601308	2.150601308	2.150601308	2.150601308	2.657119956
PNPLA1	4.418985308	5.327201727	5.725307264	5.971121468	6.849476454	6.569827906	8.933342563
DEPDC4	2.150601308	2.171655494	2.150601308	2.150601308	2.150601308	2.150601308	2.150601308
ANKRD23///ANKRD39	2.173814005	2.173814005	2.173261238	2.173814005	2.187231276	2.173814005	2.173814005
COX6B2	2.182843354	2.182843354	2.182843354	2.182843354	2.233535672	2.392718241	2.182843354
FAM129C	2.150601308	2.150601308	2.150601308	2.150601308	2.150601308	2.150601308	2.150601308
EPHA10	2.150601308	2.150601308	2.150601308	2.150601308	2.150601308	2.150601308	2.150601308
	2.276115836	2.203931271	2.203931271	2.203931271	2.205661814	2.181632063	2.203931271
WDR64	2.150601308	3.495514471	2.399008834	2.150601308	2.150601308	2.150601308	2.150601308
PRO2949	2.150601308	2.976826297	2.150601308	2.150601308	2.150601308	2.150601308	2.150601308
BTBD9	2.150601308	2.150601308	2.150601308	2.150601308	2.150601308	2.150601308	2.150601308
AXDND1	2.150601308	2.150601308	2.150601308	2.150601308	2.150601308	2.150601308	2.150601308
HEATR9	2.150601308	2.150601308	2.150601308	2.150601308	2.150601308	2.150601308	2.150601308
PARP15	2.150601308	2.150601308	2.150601308	2.150601308	2.150601308	2.150601308	2.150601308
ARHGAP42	2.150601308	2.150601308	2.150601308	2.150601308	2.150601308	2.150601308	2.150601308
LINC01101	2.150601308	2.150601308	2.150601308	2.150601308	2.150601308	2.150601308	2.150601308
MFSD2A	3.566108776	3.566108776	3.566108776	3.49500002	5.679332114	3.566906256	3.566108776
ATM	3.150406221	5.013768468	3.396444266	3.098017292	2.695881591	2.69594522	3.098017292
FAM26D	2.150601308	2.150601308	2.150601308	2.150601308	2.150601308	2.150601308	2.150601308
NPHP3	2.150601308	2.150601308	2.204627485	2.150601308	2.150601308	2.150601308	2.150601308
ATG9B	2.150601308	2.150601308	2.150601308	2.150601308	2.150601308	2.150601308	2.150601308
CXorf58	2.187732347	3.111304103	2.150601308	2.150601308	2.150601308	2.150601308	2.150601308
LOC102724660///EFCAB3	2.150601308	2.150601308	3.723337314	2.150601308	2.150601308	2.786735631	2.150601308
TFAP2B	4.300631474	4.300631474	2.517388443	4.4004622	6.827445017	7.517729318	5.094394669
CD200R1	2.150601308	2.150601308	2.150601308	2.2444585	2.150601308	2.154022972	2.150601308
CCDC13	2.150601308	2.150601308	2.172927352	2.150601308	2.150601308	2.150601308	2.255434784
CCDC13	2.150601308	2.150601308	2.150601308	2.150601308	2.150601308	2.150601308	2.277571298
	2.150601308	2.162002306	2.150601308	2.150601308	2.150601308	2.150601308	2.150601308
MGC57346///CRHR1-IT1	6.396228451	6.396228451	4.698063024	6.224390644	6.729838077	6.524903869	6.37309839
MGC57346///CRHR1-IT1	4.607664483	3.744583409	4.448118107	4.145932632	6.040744288	6.33238772	7.962805345
MRGPRX1	2.150999831	2.150999831	2.150999831	2.150999831	2.150999831	2.150999831	2.396097817
HFE	2.150839687	2.150839687	2.150839687	2.211821117	2.150839687	2.150839687	2.150839687
RLN3	2.150601308	2.150601308	2.150601308	2.150601308	2.150601308	2.150601308	2.150601308
CSMD1	3.121388153	3.999806732	3.109445695	3.050481672	3.248999543	3.134625253	2.801815846
MACF1	7.011764776	7.174100461	7.230376902	7.029731141	7.735466922	7.286725206	6.515282259
ADAMTS20	2.150601308	2.150601308	2.150601308	2.150601308	2.150601308	2.150601308	2.150601308
ABCC12	2.150601308	2.240759896	2.150601308	2.150601308	2.150601308	2.150601308	2.150601308
SALL3	2.150601308	2.241491198	2.150601308	2.150601308	2.150601308	2.150601308	2.150601308
AGBL4	2.167441908	2.167441908	2.167441908	2.167441908	2.167441908	2.167441908	2.545466425
LCAL1	2.150601308	2.150601308	2.150601308	2.150601308	2.150601308	2.29565623	2.150601308
SLC17A8	2.150601308	2.150601308	2.179196595	2.150601308	2.150601308	2.150601308	2.807385801
C11orf44	2.150601308	2.150601308	2.150601308	2.150601308	2.150601308	2.150601308	2.150601308
CNTNAP5	2.150601308	2.150601308	2.150601308	2.150601308	2.150601308	2.150601308	2.150601308
SATB2-AS1	2.150601308	2.150601308	2.150601308	2.150601308	2.150601308	2.150601308	2.150601308
RBFOX1	2.150601308	3.298565028	2.150601308	2.150601308	2.150601308	2.150601308	2.150601308
SLFN13	2.86481538	3.023625183	3.018498983	3.056245188	3.019157153	4.001050323	2.953169951
C12orf40	2.150601308	2.150601308	2.164631677	2.150601308	2.150601308	2.150601308	2.150601308
CFAP57	2.150601308	2.15070964	2.150601308	2.150601308	2.150601308	2.150601308	2.150601308
C5orf64	2.159192716	2.159192716	2.159192716	2.159192716	2.159192716	2.159192716	2.159192716
ADAMTS15	2.150601308	2.150601308	2.150601308	2.150601308	2.150601308	2.150601308	2.150601308
LY86-AS1	2.150601308	2.150601308	2.150601308	2.150601308	2.150601308	2.150601308	2.150601308
FLJ31713	2.150642876	2.150642876	2.150642876	2.150642876	2.150642876	2.150642876	2.907677635
EDARADD	2.150601308	2.150601308	2.165468043	2.150601308	2.150601308	2.150601308	2.150601308
LOC101060424///LOC653786///OTOA	2.15257128	2.222259311	2.150601308	2.150601308	2.150601308	2.150601308	2.150601308
CCDC171	2.336657079	4.247773706	2.336657079	2.654568466	2.336657079	2.35285479	2.336657079
CYP4Z2P	2.150601308	2.150601308	2.150601308	2.150601308	2.150601308	2.150601308	2.284071809
C18orf15	2.225893615	2.219740473	2.225893615	2.225893615	2.226326327	2.419841873	2.225893615
MUC19	2.150601308	2.150601308	2.150601308	2.150601308	2.150601308	2.150601308	2.150601308
KLHDC7A	2.150601308	2.150601308	2.150601308	2.150601308	2.150601308	2.150601308	2.150601308
C11orf72	2.150601308	2.150601308	2.150601308	2.150601308	2.150601308	2.150601308	2.150601308
	2.150601308	2.150601308	2.150601308	2.150601308	2.150601308	2.150601308	2.150601308
AQP4-AS1	2.150601308	2.150601308	2.151189693	2.150601308	2.150601308	2.150601308	2.150601308
CNTNAP4	2.150601308	2.150601308	2.150601308	2.150601308	2.150601308	2.150601308	2.150601308
CNTNAP4	2.150601308	2.150601308	2.150601308	2.150601308	2.150601308	2.150601308	2.150601308
FER1L6-AS1	2.150601308	2.150601308	2.150601308	2.150601308	2.150601308	2.150601308	2.150601308
C1orf127	2.150601308	2.150601308	2.150601308	2.150601308	2.150601308	2.150601308	2.150601308
LOC100996634	2.150601308	2.150601308	2.150601308	2.150601308	2.150601308	2.150601308	2.150601308
AGBL1	2.150601308	2.150601308	2.150601308	2.150601308	2.150601308	2.150601308	2.150601308
FLJ34503	2.150601308	2.150601308	2.150601308	2.150601308	2.150601308	2.150601308	2.150601308
LINC00304	2.150601308	2.150601308	2.150601308	2.150601308	2.150601308	2.150601308	2.150601308
LINC00304	2.150601308	2.150601308	2.150601308	2.150601308	2.150601308	2.150601308	2.158996352
TERB1	2.150601308	2.183760856	2.168991974	2.150601308	2.150601308	2.150601308	2.150601308
MYO1H	2.151393144	2.151393144	2.569215862	2.28901119	2.150601308	2.150601308	2.151393144
ASB14	4.590748903	4.373618265	4.457417573	4.566931221	4.590748903	4.566931221	6.20944184
RPTN	2.150601308	5.384282942	5.384282942	4.378790557	6.948914116	9.460304744	7.572546151
	2.150601308	2.150601308	2.150601308	2.150601308	2.150601308	2.150601308	2.150601308
LINC00269	2.150601308	2.150601308	2.150601308	2.150601308	2.150601308	2.150601308	2.150601308
VSTM4	2.150601308	2.979412773	2.150601308	2.150601308	2.150601308	2.150601308	2.150601308
CCDC150	2.150601308	2.169276063	2.150601308	2.150601308	2.150601308	2.150601308	2.150601308
C2orf61	2.150601308	2.150601308	2.150601308	2.150601308	2.150601308	2.150601308	2.150601308
FAM9B	2.150601308	2.150601308	2.150601308	2.150601308	2.150601308	2.150601308	2.150601308
	2.158424289	2.158424289	2.158424289	2.158424289	2.158424289	2.158424289	2.158424289
FLJ40288	2.150601308	2.150601308	2.150601308	2.150601308	2.150601308	2.150601308	2.150601308
CES5A	2.231086248	2.231086248	2.231086248	2.231086248	2.283629445	2.231086248	3.061841867
CFAP47	2.176630043	6.48969405	2.176630043	2.194327977	2.176630043	2.150601308	2.185894034
FLJ32742///DCAF8L2	2.150601308	2.150601308	2.150601308	2.150601308	2.150601308	2.150601308	2.150601308
HYDIN2	2.150601308	2.150601308	2.150601308	2.150601308	2.150601308	2.150601308	2.150601308
DNAH17	2.150601308	2.150601308	2.150601308	2.150601308	2.150601308	2.150601308	2.150601308
SLC35G3	2.150601308	2.609230598	2.150601308	2.150601308	2.150601308	2.150601308	2.150601308
LOC150596	2.150601308	6.947268814	2.233845213	2.150809583	2.150601308	2.150601308	2.150601308
LOC100288966	2.150601308	2.150601308	2.150601308	2.150601308	2.150601308	2.150601308	2.150601308
	2.150601308	2.150601308	2.150601308	2.150601308	2.150601308	2.150601308	2.150601308
KIRREL3-AS3	2.150601308	2.150601308	2.150601308	2.150601308	2.150601308	2.150601308	2.150601308
TMEM145	2.150601308	2.150601308	2.150601308	2.150601308	2.150601308	2.150601308	2.150601308
C15orf32	2.150601308	2.150601308	2.150601308	2.150601308	2.150601308	2.150601308	2.150601308
TSGA10IP	2.150601308	2.150601308	2.150601308	2.150601308	2.150601308	2.150601308	2.150601308
LINC00477	2.150601308	2.150601308	2.150601308	2.150601308	2.150601308	2.150601308	2.150601308
CCDC140	2.3690752	2.245192386	2.245192386	2.245192386	2.236662243	2.245192386	2.245192386
C17orf78	2.150601308	2.150601308	2.150601308	2.150601308	2.150601308	2.150601308	2.150601308
TEKT5	2.150601308	2.150601308	2.150601308	2.150601308	2.150601308	2.150601308	2.150601308
TEKT5	2.150601308	2.150601308	2.196280324	2.150601308	2.150601308	2.150601308	2.150601308
KSR2	2.150601308	2.150601308	2.150601308	2.150601308	2.150601308	2.150601308	2.150601308
PAX1	2.150601308	2.150601308	2.150601308	2.150601308	2.150601308	2.150601308	2.150601308
TDH	2.150601308	2.150601308	2.150601308	2.150601308	2.150601308	2.150601308	3.487683568
TDH	2.150601308	2.150601308	2.150601308	2.150601308	2.153583591	2.150601308	3.311906282
LINC00615	2.150601308	2.150601308	2.150601308	2.150601308	2.150601308	2.150601308	2.150601308
	2.150601308	7.811841319	2.174497929	2.24473535	2.150601308	2.150601308	2.150601308
SERPINA9	2.150601308	2.150601308	2.150601308	2.310160428	2.150601308	3.621903707	2.150601308
FBXL21	2.150601308	2.185096919	2.150601308	2.150601308	2.150601308	2.150601308	2.150601308
PALM2-AKAP2///PALM2///AKAP2	2.150601308	2.150601308	2.150601308	2.150601308	2.150601308	2.150601308	2.150601308
MRGPRX4	2.150601308	2.150601308	2.150601308	2.150601308	2.150601308	2.150601308	2.150601308
A2ML1	6.160521614	5.774906879	4.435701635	6.708388232	6.860823778	7.056270293	7.772632669
CPO	2.155739562	2.155849639	2.185475274	2.155642813	2.155849639	2.404244173	2.155849639
GPR6	2.150601308	2.150601308	2.150601308	2.150601308	2.150601308	2.150601308	2.150601308
MDS2	2.150601308	2.150601308	2.220347479	2.150601308	2.150601308	2.150601308	2.277571123
CNOT9	5.998728194	5.51659017	6.953604931	6.504591614	6.075305394	6.267214819	5.293098986
GJD3	2.151109872	2.151109872	2.150601308	2.151109872	2.151109872	2.151109872	2.151109872
HOXC12	2.150601308	2.150601308	2.150601308	2.150601308	2.164970683	2.223285899	2.150601308
VNN3	2.150601308	2.175322867	2.150601308	2.150601308	2.150601308	2.150601308	2.150601308
VNN3	2.150601308	2.150601308	2.150601308	2.150601308	2.150601308	2.150601308	2.150601308
COPS9	2.150601308	2.150601308	2.150601308	2.150601308	2.150601308	2.150601308	2.150601308
FERD3L	2.150601308	2.150601308	2.150601308	2.150601308	2.150601308	2.150601308	2.150601308
DEFT1P2///DEFT1P	2.150601308	2.150601308	2.150601308	2.150601308	2.150601308	2.150601308	2.150601308
LINC00314	2.150601308	2.150601308	2.150601308	2.150601308	2.150601308	2.150601308	2.150601308
DEFB104B///DEFB104A	2.150601308	2.150601308	2.17675299	2.150601308	2.150601308	2.150601308	2.150601308
NLRP14	2.150601308	2.150601308	2.150601308	2.150601308	2.150601308	2.150601308	2.150601308
DGKB	2.182338507	5.470170886	2.150601308	2.150601308	2.150601308	2.150601308	2.150601308
NLRP13	2.150601308	2.150601308	2.150601308	2.150601308	2.150601308	2.150601308	2.150601308
NLRP8	2.150601308	2.150601308	2.150601308	2.150601308	2.150601308	2.150601308	2.150601308
NLRP9	2.150601308	2.150601308	2.150601308	2.150601308	2.150601308	2.150601308	2.150601308
TAF5	8.474244203	8.347094353	8.413488339	8.23172594	8.467220047	8.442886578	8.34958732
TAS1R2	2.150601308	2.150601308	2.150601308	2.150601308	2.150601308	2.150601308	2.150601308
ITGB1	10.19408622	9.780017092	11.50065253	10.96407398	8.259369739	9.096928309	6.256461195
PCSK6	2.150601308	2.150601308	2.150601308	2.150601308	2.150601308	2.150601308	2.150601308
ZNF341	2.150601308	2.150601308	3.635965811	2.150601308	2.150601308	2.150601308	2.339726498
JPH1	2.150601308	2.150601308	2.150601308	2.150601308	2.150601308	2.150601308	2.150601308
NLRP10	3.848090675	3.848090675	4.103053113	4.513223163	4.524781705	5.45952931	6.857218707
RANGAP1	3.206078056	3.203610022	3.206078056	3.386814792	3.206078056	3.275712463	3.206078056
MBNL2	5.2375449	5.027872736	7.628436764	5.40820941	4.765827873	4.661857788	4.691713152
KRT73	3.665739006	2.454395255	2.376168713	2.303966789	2.385784686	2.587842642	2.414394466
COX1	13.89202748	13.87839368	13.75789055	14.11894179	14.40483764	14.0025464	14.65515805
KRT74	2.154905265	2.154905265	2.154905265	2.154905265	2.154905265	2.154905265	2.154905265
SLC29A2	2.150601308	2.150601308	2.150601308	2.150601308	2.150601308	2.150601308	2.150601308
LMX1A	2.150601308	2.150601308	2.150601308	2.150601308	2.150601308	2.150601308	2.150601308
CCDC125	2.406346609	2.406346609	2.406346609	2.406346609	2.468925121	2.406346609	2.401890084
GPR101	2.150601308	2.150601308	2.150601308	2.150601308	2.150601308	2.150601308	2.150601308
ILDR1	2.150601308	2.150601308	2.150601308	2.150601308	2.150601308	2.150601308	2.150601308
	2.150601308	2.150601308	2.150601308	2.150601308	2.150601308	2.150601308	2.150601308
	2.579122034	2.561850841	2.767394955	2.561850841	2.561850841	2.561850841	2.561850841
VN1R2	2.150601308	2.150601308	2.150601308	2.150601308	2.150601308	2.150601308	2.150601308
VN1R5	2.150601308	2.150601308	2.150601308	2.150601308	2.150601308	2.150601308	2.150601308
ND2	14.24227065	14.05543624	13.72941206	14.29402725	14.29889546	14.10198055	14.24918678
TAAR8	2.150601308	2.150601308	2.150601308	2.150601308	2.150601308	2.150601308	2.150601308
TAS2R39	2.150601308	2.150601308	2.150601308	2.150601308	2.150601308	2.150601308	2.173902083
TAS2R38	2.150601308	2.150601308	2.150601308	2.150601308	2.150601308	2.150601308	2.178649377
TAS2R40	2.150601308	2.150601308	2.150601308	2.150601308	2.150601308	2.150601308	2.150601308
TAS2R41	2.150601308	2.150601308	2.150601308	2.150601308	2.150601308	2.150601308	2.150601308
TMEM171	2.150601308	2.150601308	2.150601308	2.150601308	2.150601308	2.150601308	2.150601308
VN1R4	2.150601308	2.150601308	2.152433661	2.150601308	2.150601308	2.150601308	2.150601308
TAS2R50	2.150601308	2.150601308	2.150601308	2.150601308	2.150601308	2.150601308	2.150601308
LOC100996919///CD8B	2.150601308	2.150601308	2.195468515	2.150601308	2.150601308	2.150601308	2.150601308
MACROD2	2.384210081	4.054623132	2.326907075	2.384210081	2.326907075	2.384210081	2.413608695
DDAH1	2.150601308	2.150601308	2.338424993	2.150601308	2.150601308	2.150601308	2.150601308
PIANP	2.150601308	2.150601308	2.150601308	2.150601308	2.150601308	2.150601308	2.150601308
ATP6	13.36508547	13.47407754	13.15053717	13.36508547	13.36508547	12.92806979	14.08114654
HIST1H1T	2.150601308	2.150601308	2.150601308	2.150601308	2.150601308	2.150601308	2.150601308
COX2	14.93964577	14.77962673	14.11142711	14.86104736	14.91041556	14.92210665	14.77126292
COX2	14.91331221	14.90206254	14.22550363	14.95286089	14.93314835	14.90239518	14.85384662
CYGB	2.150601308	2.150601308	2.173880017	2.150601308	2.150601308	2.150601308	2.150601308
EFNA2	2.150601308	2.150601308	2.150601308	2.150601308	2.150601308	2.150601308	2.150601308
IFNE	3.47069436	2.306386648	2.150601308	2.150601308	2.150601308	2.150601308	2.150601308
ND6	13.94761105	14.05232132	14.05840618	14.05840618	14.0897479	13.85303962	14.35020158
SPAG11A///SPAG11B	2.150601308	4.020250775	2.150601308	2.150601308	2.150601308	2.150601308	2.150601308
SREK1IP1	12.15703526	11.70181671	11.6795904	12.01876804	12.7177059	12.5077719	13.15880229
SPAG11A///SPAG11B	2.150601308	2.207355922	2.150601308	2.150601308	2.150601308	2.150601308	2.150601308
THRSP	2.447784496	2.447784496	2.447784496	2.150601308	3.120223876	7.704158436	2.447784496
CXorf36	2.18348203	2.174346878	2.174346878	2.174346878	2.174346878	2.174346878	2.174346878
MAGEA10-MAGEA5///MAGEA5	2.150601308	2.150601308	2.151899515	2.150601308	2.150601308	2.150601308	2.327981237
FBXL19-AS1	2.150601308	2.150601308	2.150601308	2.150601308	2.150601308	2.150601308	2.150601308
POLE4	8.171453031	7.767043165	7.618338579	8.003604086	8.919519231	7.983699611	8.179935569
SH3KBP1///ND3	14.21661637	14.17430386	14.23632078	14.3055378	14.5223562	14.24522053	14.81107126
PDZK1IP1	11.37741785	11.66633672	11.32975111	12.0935313	12.10406767	11.9995306	10.29387241
FAM27E2///FAM27E3	2.150601308	2.150601308	2.150601308	2.150601308	2.150601308	2.150601308	2.150601308
BCRP3	2.150601308	2.150601308	2.150601308	2.150601308	2.150601308	2.150601308	2.150601308
BCRP3	2.150601308	2.150601308	2.150601308	2.150601308	2.150601308	2.150601308	2.150601308
TAL2	2.150601308	2.21050059	2.150601308	2.150601308	2.150601308	2.150601308	2.150601308
INSL3	2.150601308	2.150601308	2.150601308	2.150601308	2.150601308	2.150601308	2.150601308
SYCP3	7.974801652	7.765517425	7.082174998	7.79885544	8.29102843	8.186763145	8.409306665
TMIE	2.150601308	2.150601308	2.150601308	2.150601308	2.150601308	2.150601308	2.150601308
TMIE	3.672308559	3.672308559	3.512454901	2.829375144	5.404968267	3.672308559	5.029764032
MUCL1	8.143842563	11.14109285	12.54695452	10.4551551	13.49553081	13.34545031	14.0285016
ATL2	7.636723214	8.002021594	8.166968608	8.014017427	7.793746642	8.833197897	8.313008218
ABCA13	2.172629639	2.150601308	2.150601308	2.150601308	2.150601308	5.728193659	2.150601308
ABCA13	2.732374779	2.150601308	2.150601308	2.150601308	2.150601308	6.31100678	2.150601308
GRIK1-AS2///LINC00189///BACH1	2.407048913	2.485229946	2.477802288	2.477802288	2.477802288	2.477802288	5.217990305
LINC00189	2.150601308	2.150601308	2.150601308	2.150601308	2.150601308	2.150601308	2.150601308
KLHL35	2.615711485	2.385474114	2.385474114	2.385474114	2.385474114	2.385474114	2.301276915
ZNF354B	6.087686227	5.905507965	6.766920258	4.981480096	6.087686227	6.260960362	6.146197982
FOXC1	4.313549273	5.90728126	6.508500852	4.982429104	8.028430604	8.111593903	8.151640558
LINC01198	4.38118616	5.642264823	2.315075272	3.146108932	4.38118616	4.385917789	7.183907336
TRIM43B///TRIM43	2.150601308	3.966774443	2.150601308	2.150601308	2.150601308	2.150601308	2.612504377
TRIM43B///TRIM43	2.150601308	5.245155595	2.232267983	2.150646389	2.150646389	2.150646389	2.150646389
TRIM42	2.150601308	2.150601308	2.150601308	2.150601308	2.150601308	2.150601308	2.150601308
FSIP1	2.150601308	2.150601308	2.150601308	2.150601308	2.150601308	2.150601308	2.291515183
LOC84843	2.150601308	2.150601308	2.150601308	2.150601308	2.150601308	2.150601308	2.150601308
FAM98B	2.180854132	2.180854132	2.43183866	2.305329922	2.32048551	2.180854132	2.180854132
EFCAB13	2.150601308	2.207468912	2.150601308	2.150601308	2.150601308	2.150601308	2.150601308
EFCAB13	2.247649628	2.247649628	2.232999653	2.262348381	2.247649628	3.113011266	2.247649628
FAM71B	2.150601308	2.150601308	2.150601308	2.150601308	2.150601308	2.150601308	2.150601308
C10orf107	2.150601308	2.150601308	2.152434332	2.150601308	2.150601308	2.150601308	2.150601308
LOC101929373///SLC9B1	5.86729093	8.807132075	2.150601308	5.372736714	4.33619279	5.548827525	5.758041421
WEE2-AS1	3.914357789	4.475145799	3.916104869	3.600064031	5.316196727	6.290604253	5.151838762
TCTEX1D1	7.043613054	6.258967135	4.953911264	7.108082388	4.637734577	4.975697148	6.011461794
TMCO5A	2.150601308	2.150605198	2.150601308	2.150601308	2.150601308	2.150601308	2.150601308
TMCO5A	2.150601308	2.176540827	2.512356281	2.150601308	2.150601308	2.150601308	2.150601308
PPARGC1B	2.97141348	2.975070241	2.675152013	2.671346406	2.660449283	2.631412289	2.698554633
XKR6	2.150601308	2.155296805	2.150601308	2.150601308	2.150601308	2.150601308	2.150601308
TSGA13	2.150601308	2.150601308	2.150601308	2.150601308	2.150601308	2.150601308	2.150601308
C9orf163	2.172980509	2.172980509	2.172980509	2.172980509	2.172980509	2.172980509	2.172980509
SYNE3	2.150601308	2.150601308	2.150601308	2.150601308	2.163920832	2.150601308	2.150601308
CCDC141	2.158188359	2.158188359	2.158188359	2.158188359	2.173384916	2.158188359	2.158188359
HDX	2.202167106	2.202167106	2.202167106	2.216875241	2.202167106	2.168889307	3.963898391
CDYL2	2.150601308	2.150601308	2.150601308	2.150601308	2.150601308	2.150601308	2.150601308
C18orf54	2.150601308	2.150601308	2.150601308	2.150601308	2.150601308	2.150601308	2.150601308
C18orf54	2.182872603	4.076149292	2.171194879	2.411701146	2.165969017	2.15091679	2.165969017
SYT14	2.222791203	2.150601308	2.150601308	2.150601308	2.150601308	2.150601308	2.150601308
CDC20B	2.150601308	3.992854911	2.150601308	2.150601308	2.150601308	2.150601308	2.150601308
TECTB	2.150601308	2.150601308	2.194507347	2.150601308	2.150601308	2.150601308	2.150601308
VWA3A	2.150601308	2.150601308	2.150601308	2.150601308	2.150601308	2.150601308	2.150601308
LINC00896	2.150601308	2.150601308	2.150601308	2.150601308	2.150601308	2.150601308	2.150601308
HUS1B	2.150601308	2.150601308	2.150601308	2.150601308	2.150601308	2.150601308	2.326565827
HUS1B	2.151044935	2.185409136	2.151044935	2.150601308	2.151044935	2.151044935	2.151044935
NPB	2.267375032	2.267375032	2.267375032	2.267375032	3.076187196	2.267375032	2.267375032
CCDC34	2.174613406	2.172553989	2.191057795	2.191561666	2.172369707	2.172530819	2.172369707
LRCH3	5.472710572	4.482200985	4.368739048	4.738511975	4.396486027	4.482200985	3.213260195
INTS4	2.150601308	2.221348765	2.290759782	2.150601308	2.150601308	2.150601308	2.150601308
ENAH	6.347429441	5.086815235	4.397030802	4.397030802	3.439602813	3.564681151	4.397030802
STK35	2.150601308	2.150601308	2.179707957	2.150601308	2.150601308	2.150601308	2.150601308
LRRIQ3	2.150601308	4.396961403	2.150601308	2.159515658	2.150601308	2.150601308	2.150601308
KLC4	2.150601308	2.150601308	2.150601308	2.150601308	2.159245465	2.150601308	2.150601308
TIPRL	7.310750575	7.204186235	7.486388294	6.961402473	8.263981721	6.769308975	7.334453404
ITGB1	11.22099203	10.85962943	12.3723958	11.78903224	9.026866245	10.41050985	6.586349507
VKORC1L1	2.256263915	2.248554181	2.248554181	2.247649101	2.252561844	2.248554181	2.769645171
PRF1	2.150601308	2.150601308	2.150601308	2.169623381	2.150601308	2.150601308	2.150601308
FBXL14	3.313990409	2.805627505	2.698614434	2.995784696	3.316846276	4.858309964	2.923529347
FBXL14	3.466512287	3.329412075	3.332957837	3.205047643	3.467206519	4.251911975	5.699103583
PPIL6	2.150601308	2.150601308	2.150601308	2.150601308	3.744359824	2.150601308	2.55900986
SP1	2.174607136	2.174607136	2.174607136	2.322730785	2.174607136	2.174607136	2.174607136
C18orf25	3.941465994	5.087016725	5.460444581	3.941465994	3.921379427	3.941465994	3.941465994
METTL6	2.300815903	2.156394066	2.150601308	2.150601308	2.150601308	2.150601308	2.150601308
METTL6	8.828379287	8.989720633	9.450653924	8.300044265	8.479226444	8.828379287	9.521779561
SGO1	2.161248616	2.152254034	2.210953007	2.152248555	2.152254034	2.152254034	2.152254034
B3GALNT2	2.788033615	2.356382858	2.786165026	2.788033615	2.796161548	2.86326659	2.851100945
CBR4	9.973968897	9.324080179	9.897938479	10.39992065	9.376068186	9.643929848	8.908302024
PIK3C2A	5.327506984	5.579117069	6.155130479	4.451615124	5.636453403	5.137196375	5.77293217
NLRX1	5.758183823	5.777334775	6.083134512	6.083134512	6.285910301	6.083134512	6.480151652
ZNF569	7.444258802	7.541536858	7.444258802	7.232750371	7.444258802	7.386389912	9.155377828
CCSAP	3.182179752	3.642176879	3.420290977	2.504480283	4.133600079	4.592475104	6.08796461
CCSAP	2.176728014	2.612909871	2.967750411	2.330193324	3.356730785	4.524623498	5.656000338
DUSP18	2.70408449	2.66013158	2.901370498	2.65180172	2.799870898	2.697613984	3.244687558
ZNF697	2.151596164	2.155346697	2.150883621	2.151596164	2.151596164	2.151596164	2.191109444
ZNF791	6.854643961	6.721385507	6.796096419	7.557492548	7.347515761	7.11744355	7.991251684
ZNF791	7.265382364	6.950934492	5.225282804	7.804590936	7.366767514	7.232814986	7.363201672
CHRM3	2.150601308	2.150601308	2.150601308	2.150601308	3.41697165	2.271807714	2.150601308
HTRA4	2.583186857	5.017901319	2.262699727	2.430077371	2.150601308	2.261790054	2.261790054
LINC00525	2.150601308	2.169348665	2.150601308	2.150601308	2.150601308	2.150601308	2.150601308
PRPF38A	9.833866586	10.0304916	9.49400842	10.32471063	9.978336078	10.29260984	9.031844797
FAM218A	3.105278689	2.758336869	2.980618265	2.980618265	2.980618265	4.258366976	6.110696549
FAM218A	2.932863292	2.77002719	3.085759196	2.932863292	2.877757386	3.879766155	3.367935693
RHEBL1	3.98746149	3.98746149	3.98746149	3.559714081	5.20871612	4.579296672	3.98746149
MCRIP2	2.544674339	2.544674339	2.544674339	2.537935379	2.886365138	2.550328075	3.345362149
KCTD7///RABGEF1	4.652628921	4.652628921	5.346474206	4.868183671	4.596036181	4.652628921	4.652628921
ZNF548	9.548970498	9.990456107	10.52488786	10.3616438	9.207128035	10.10463842	9.296688472
ZNF548	9.095264477	9.33355757	9.217081087	9.601658493	9.38434013	9.799946055	10.0141912
AMER2	2.157918287	2.157918287	2.157918287	2.157918287	2.157918287	2.157918287	2.184026243
RNF152	2.150601308	2.150601308	2.150601308	2.150601308	2.150601308	2.150601308	2.150601308
RNF152	2.150601308	2.150601308	3.6679874	2.150601308	2.150601308	2.150601308	2.439415356
ADGRG3	2.150601308	2.150601308	2.150601308	2.150601308	2.150601308	2.150601308	2.150601308
ZNF644	2.649197614	4.964611443	3.096282841	3.67956678	3.070029405	3.442911994	2.150601308
TBC1D32	3.649345677	4.220193668	4.132709795	5.150878596	4.126488005	4.714908918	3.48478335
B4GALNT3	2.150601308	2.150601308	2.150601308	2.150601308	2.150601308	2.150601308	2.150601308
LRRC43	2.150601308	2.150601308	2.151755042	2.150601308	2.150601308	2.150601308	2.150601308
LRRC43	2.150601308	2.150601308	2.442385635	2.150601308	2.150601308	2.150601308	2.150601308
LRRC43	2.150601308	2.150601308	2.150870862	2.150601308	2.150601308	2.150601308	2.150601308
CEP89	3.999351911	4.130044065	4.130044065	4.130044065	4.129311038	4.156439065	4.62044564
AK7	3.628256195	4.158890447	3.486291759	4.043245986	4.150274562	4.218073683	4.132846089
ZFC3H1	2.150601308	3.108337746	2.150898718	2.238633995	2.150601308	2.150601308	2.150601308
IRAK2	2.150601308	2.150601308	2.475936357	2.150601308	2.150601308	2.150601308	2.150601308
IRAK2	2.150601308	2.150601308	2.150601308	2.150601308	2.150601308	2.150601308	2.150601308
LINC00337	2.150601308	2.481413787	2.150601308	2.150601308	2.150601308	2.150601308	2.150601308
METTL21A	5.536298634	5.611795123	5.84265957	6.131690391	5.528990472	5.667568683	6.123346495
OTOGL	2.150601308	2.150601308	2.150601308	2.150601308	2.150601308	2.151003646	2.150601308
MGC16025	2.150601308	2.150601308	2.150601308	2.150601308	2.150601308	2.150601308	2.150601308
FAM76B	7.533513078	7.025684408	4.936212345	7.548679837	6.514545589	7.693984579	5.679317421
FAM76B	6.432281846	6.744661048	6.420196188	6.420196188	6.979769719	6.432281846	6.420196188
SPATA25	2.150601308	2.150601308	2.155195161	2.150601308	2.150601308	2.150601308	2.150601308
NXNL1	2.150601308	2.150601308	2.150601308	2.150601308	2.150601308	2.150601308	2.150601308
GLIS3-AS1	2.150601308	2.150601308	2.150601308	2.150601308	2.150601308	2.150601308	2.150601308
IQCG	7.491287612	6.954082119	4.74083255	7.188583709	8.055062543	6.751176679	4.057575686
MCM9	3.482217689	5.146130707	4.055639746	4.330795325	3.914856265	5.204377343	6.563505193
PRR14L	2.150601308	2.150601308	2.15257157	2.150601308	2.150601308	2.150601308	2.150601308
AJUBA	8.735988487	8.171776476	9.534079422	8.998243361	8.953478175	9.657845495	9.455523398
KLHL32	2.150601308	2.150601308	2.150601308	2.150601308	2.150601308	2.150601308	2.150601308
DCBLD1	7.001811547	4.751603923	6.02010652	5.09423459	5.74388457	4.668265214	5.669479602
SLAMF9	2.150601308	2.150601308	2.150601308	2.150601308	2.150601308	2.150601308	2.150601308
SLAMF9	2.150601308	2.150601308	2.150601308	2.150601308	2.150601308	2.150601308	2.150601308
GK5	2.590343721	2.603486139	4.037809208	2.590343721	2.590343721	2.590343721	2.590343721
LOC152048	7.190763318	6.404584986	5.804574029	6.321576287	6.60587544	6.542196016	6.183718133
UBE2U	2.150601308	2.150601308	2.150601308	2.150601308	2.150601308	2.150601308	2.150601308
WBSCR27	2.150601308	2.150601308	2.150601308	2.150601308	2.150601308	2.150601308	2.150601308
LINC00638	2.150601308	2.150601308	2.154294236	2.150601308	2.150601308	2.150601308	2.150601308
ZC3HAV1L	2.150601308	3.473125509	2.150601308	2.150601308	2.150601308	2.150601308	2.150601308
RASGEF1B	6.054662613	5.983246839	3.672062434	6.054662613	6.370609467	6.892859668	6.054662613
C11orf45	6.579979288	8.481724691	4.761500408	6.295814699	7.920312527	8.392845219	8.380957143
C21orf58	5.165357499	4.308182176	4.392358946	4.533901858	4.2922095	5.484348111	5.219645824
KIAA1109	2.150601308	2.150601308	2.214639327	2.150601308	2.150601308	2.150601308	2.150601308
KIAA1109	3.388495851	3.311520436	3.256709153	3.395046988	3.462103127	3.256709153	2.963934198
STOML3	2.150601308	2.150601308	2.171209741	2.150601308	2.153217344	2.150601308	2.150601308
LINC01105	2.150601308	2.180360291	2.150601308	2.150601308	2.150601308	2.150601308	2.150601308
LINC01105	2.150601308	2.150601308	2.150601308	2.150601308	2.150601308	2.150601308	2.150601308
FBXL13	3.176846657	2.952313593	2.886568153	2.886568153	2.886568153	2.85451766	2.886568153
FAM227B	3.748302022	4.421443811	4.947832528	4.421739705	4.421326724	4.421443811	4.765844628
DTD2	2.152817764	2.150601308	2.624738086	2.152817764	2.152817764	2.152817764	2.797675088
SOX3	2.150601308	2.150601308	2.150601308	2.150601308	2.150601308	2.150601308	2.150601308
SPATA32	2.150601308	2.150601308	2.383044907	2.150601308	2.150601308	2.150601308	2.150601308
SPATA32	2.150601308	2.150601308	2.150601308	2.150601308	2.150601308	2.150601308	2.150601308
C3orf49	2.150601308	2.150601308	2.150601308	2.150601308	2.150601308	2.150601308	2.150601308
NKX2-3	2.150601308	2.150601308	2.150601308	2.150601308	2.150601308	2.150601308	2.150601308
TMEM252	2.150601308	2.150601308	2.216026645	2.150601308	2.150601308	2.150601308	2.150601308
KIAA1524	2.150601308	2.150601308	2.150601308	2.150601308	2.150601308	2.150601308	2.442664293
FAM222A-AS1	2.150601308	2.150601308	2.150601308	2.150601308	2.150601308	2.150601308	2.150601308
TLE6	2.152944131	2.153396747	2.152944131	2.152944131	2.152944131	2.152944131	2.152944131
TLE6	2.150601308	2.150601308	2.150601308	2.150601308	2.150601308	2.150601308	2.150601308
TCEANC	6.35944981	6.984048692	6.93832699	7.040101847	6.790141495	6.869787111	6.96122604
LOC102725315///LOC727983///POM121L10P///POM121L4P///POM121L8P///POM121L9P///POM121L1P	2.150601308	2.150601308	2.150601308	2.150601308	2.150601308	2.150601308	2.150601308
LOC102725315///LOC727983///POM121L10P///POM121L4P///POM121L8P///POM121L9P///POM121L1P	2.150601308	2.150601308	2.160103238	2.150601308	2.150601308	2.150601308	2.150601308
HECTD4	2.150601308	2.150601308	2.150601308	2.150601308	2.150601308	2.150601308	2.150601308
RTP1	2.150601308	2.150601308	2.150601308	2.150601308	2.150601308	2.150601308	2.150601308
RTP1	2.150601308	2.150601308	2.152692872	2.150601308	2.150601308	2.150601308	2.150601308
PRR35	2.150601308	2.150601308	2.150601308	2.150601308	2.150601308	2.150601308	2.150601308
NXPE1	2.151318385	2.151318385	2.223528959	2.151318385	2.151318385	2.151318385	2.151318385
CYP1B1-AS1	2.384852303	3.126435707	2.150601308	2.208998548	2.384852303	5.408599751	2.384852303
MAGEA2B///MAGEA2	2.150601308	2.150601308	2.150601308	2.150601308	2.150601308	2.150601308	2.150601308
APOBEC3D	2.150601308	2.150601308	2.150601308	2.150601308	2.150601308	2.150601308	2.150601308
LINC00315	2.19283621	2.19283621	2.19283621	2.19283621	2.19283621	2.19283621	2.19283621
COL6A5	8.24678034	9.396073433	8.018257237	9.13630468	7.458604223	6.526276843	8.154031978
COL6A5	9.266874185	10.23844217	9.069306606	9.996308027	8.738353492	7.512681702	9.66941652
PGAM5	2.150601308	2.150601308	2.150601308	2.150601308	2.150601308	2.150601308	2.150601308
C4orf45	2.150601308	2.150601308	2.150601308	2.150601308	2.150601308	2.150601308	2.150601308
CCDC149	7.368367012	6.239423379	7.075248912	7.434476259	6.714754796	6.426982592	5.55927096
CCDC149	7.726163419	7.411531794	7.411531794	7.428199738	7.411531794	5.946228769	6.926393576
BEND2	2.150601308	2.150601308	2.151061734	2.150601308	2.150601308	2.150601308	2.150601308
C10orf67	2.425650049	2.425650049	2.904171316	2.425650049	2.425650049	2.316532143	2.66281221
C10orf67	2.542405396	2.542405396	2.152126498	2.377265783	4.362362676	2.547478057	6.69254815
C10orf67	2.165479114	2.408287311	2.642575167	2.248739475	2.37093336	2.365474318	2.871802242
SPERT	2.150601308	2.150601308	2.150938001	2.150601308	2.150601308	2.150601308	2.150601308
SPERT	2.150601308	2.150601308	2.150601308	2.150601308	2.150601308	2.150601308	2.150601308
CCDC26	2.150601308	2.165335905	2.150601308	2.150601308	2.150601308	2.150601308	2.150601308
B3GALT5-AS1	2.150601308	2.150601308	2.150601308	2.150601308	2.150601308	2.150601308	2.150601308
SPIC	2.150601308	2.150601308	2.150601308	2.150601308	2.150601308	2.150601308	2.150601308
VPS13B	2.158049443	2.158049443	2.158049443	2.158049443	2.222589146	2.158049443	2.158049443
P2RY10	2.150601308	2.150601308	2.851893402	2.150601308	2.150601308	2.150601308	2.150601308
IGSF22	7.393956814	7.28031744	7.974236223	8.222864971	7.974236223	8.433418628	7.974236223
ZBTB3	9.676661097	9.087168472	9.681956798	10.10172469	10.72134036	10.15409585	11.07009982
TPH1	2.150601308	2.150601308	2.150601308	2.150601308	2.150601308	2.150601308	2.150601308
DCST1	2.150601308	2.150601308	2.150601308	2.150601308	2.150601308	2.150601308	2.150601308
TCP11L2	4.78528163	3.730217637	2.150601308	3.736301641	6.043146551	4.717605928	3.692982353
WDFY4	2.150601308	2.150601308	2.150601308	2.150601308	2.150601308	2.150601308	2.150601308
GPR26	2.150601308	2.150601308	2.150601308	2.150601308	2.150601308	2.150601308	2.150601308
GPR26	2.150601308	2.150601308	2.150601308	2.150601308	2.150601308	2.150601308	2.150601308
KIAA0825	2.150601308	2.150601308	2.150601308	2.150601308	2.150601308	2.150601308	2.150601308
SESN3	2.150601308	2.150601308	2.652271388	2.150601308	2.150601308	2.150601308	2.150601308
CSNK1G2-AS1	2.150601308	2.150601308	2.150601308	2.150601308	2.150601308	2.150601308	2.150601308
NATD1	2.5204908	2.498847455	2.498847455	2.498847455	2.644786845	2.5204908	3.537193723
KLHL34	2.150601308	2.150601308	2.150601308	2.150601308	2.150601308	2.150601308	2.150601308
ZSCAN10	2.150601308	2.150601308	2.649060966	2.150601308	2.150601308	2.150601308	2.150601308
ZSCAN10	2.150601308	2.150601308	2.150601308	2.150601308	2.150601308	2.150601308	2.150601308
SAMD3	2.150601308	2.476124333	2.150804622	2.150601308	2.150601308	2.150601308	2.150601308
GOT1L1	2.150601308	2.150601308	2.150601308	2.150601308	2.150601308	2.150601308	2.150601308
GOT1L1	2.150601308	2.150601308	2.150601308	2.150601308	2.150601308	2.150601308	2.150601308
C10orf91	2.152057979	2.152057979	2.152057979	2.152057979	2.195121241	2.152057979	2.152057979
	2.150601308	2.150601308	2.162128678	2.150601308	2.150601308	2.150601308	2.150601308
LINC00504	2.257446136	2.25852116	2.25852116	2.25852116	2.25852116	3.427392486	2.257446136
ZNF99	2.150601308	2.150601308	2.150601308	2.150601308	2.150601308	2.150601308	2.150601308
ZNF99	2.150601308	2.150601308	2.150601308	2.150601308	2.150601308	2.150601308	2.150601308
CFAP65	2.150601308	4.800282323	2.150601308	2.150601308	2.150601308	2.150601308	2.150601308
SIGLECL1	2.150601308	2.150601308	2.150601308	2.150601308	2.150601308	2.150601308	2.150601308
LDHAL6A	2.150601308	2.150601308	2.150601308	2.150601308	2.150601308	2.150601308	2.179068721
MRGPRX2	2.150601308	2.150601308	2.150601308	2.150601308	2.150601308	2.150601308	2.150601308
NTN5	6.549548745	6.887761305	5.852756393	6.359601053	6.887761305	7.745435537	9.682215453
KLF17	2.150601308	2.150601308	2.150601308	2.150601308	2.150601308	2.150601308	2.150601308
CCDC105	2.150601308	2.150601308	2.187253277	2.150601308	2.150601308	2.150601308	2.150601308
CCDC122	3.861651353	4.283071205	5.003522698	4.283071205	3.197307855	4.685668904	5.574384966
C11orf42	2.150601308	2.150601308	2.152044326	2.150601308	2.150601308	2.150601308	2.150601308
DKFZp434L192	2.150601308	2.150601308	2.190636811	2.150601308	2.150601308	2.150601308	2.150601308
POM121L8P///POM121L9P///POM121L1P	2.150601308	2.150601308	2.150601308	2.150601308	2.150601308	2.150601308	2.150601308
ZNF486	2.759428247	4.47471349	2.735655804	3.180163229	2.759428247	2.728718226	2.728718226
	2.150601308	2.153878347	2.168736399	2.150601308	2.150601308	2.150601308	2.150601308
FGD2	13.31983005	12.97553057	12.82436021	13.13049255	13.41989277	13.56005062	13.14929639
EXD1	2.150601308	2.445808241	2.150601308	2.150601308	2.150601308	2.150601308	2.150601308
SLF2	5.451444872	5.528483006	4.708805758	4.790385087	5.405267196	4.895823867	5.219386999
NBPF4	2.150601308	2.150601308	2.153035309	2.150601308	2.150601308	2.150601308	2.208886268
ZNF663P	2.150601308	2.150601308	2.150601308	2.159800963	2.150601308	2.150601308	2.150601308
LINC00955	2.150601308	2.150601308	2.150601308	2.150601308	2.150601308	2.150601308	2.150601308
LOC162137	2.150601308	2.150601308	2.944242495	2.150601308	2.150601308	2.150601308	2.150601308
C10orf126	2.150601308	4.932014179	2.150601308	2.150601308	2.150601308	2.150601308	2.150601308
PIKFYVE	2.152627094	2.152627094	2.955286747	2.152627094	2.150601308	2.152627094	2.178542919
LINC00479	2.150601308	2.150896607	2.150896607	2.150896607	2.150896607	2.434477625	3.12190926
C9orf62	2.150601308	2.150601308	2.150601308	2.150601308	2.150601308	2.150601308	2.150601308
C9orf84	2.150669746	4.871373205	3.231291632	2.930156988	2.150601308	2.150601308	2.150601308
SLC22A24	2.150601308	2.150601308	2.150601308	2.150601308	2.150601308	2.150601308	2.150601308
FMO9P	2.150601308	2.150601308	2.150601308	2.150601308	2.150601308	2.150601308	2.150601308
C7orf33	2.150601308	2.150601308	2.150601308	2.150601308	2.150601308	2.150601308	2.150601308
ELMOD2	6.127646811	6.127646811	6.127646811	6.127646811	6.127646811	6.127646811	7.248058164
ACER1	7.92274936	7.634401401	6.148584568	8.663956216	9.643279337	9.450975415	7.846746153
TAAR1	2.150601308	2.150601308	2.150601308	2.150601308	2.150601308	2.150601308	2.150601308
OSTCP1	2.150601308	4.618419961	2.155297989	2.150601308	2.150601308	2.150601308	2.150601308
LINC00305	2.150601308	2.150721216	2.150601308	2.150601308	2.150601308	2.150601308	2.150601308
BFSP2-AS1	2.150601308	2.150601308	2.150601308	2.150601308	2.150601308	2.150601308	2.150601308
BFSP2-AS1	2.150601308	2.150601308	2.150601308	2.150601308	2.150601308	2.150601308	2.150601308
STK32A	2.27353815	2.161958057	2.150601308	2.161958057	7.515456193	3.607644749	5.589565197
LRRC28	5.512479736	5.065408033	6.667138093	6.133301613	4.188534824	6.619277001	3.040351412
LOC171391	2.150601308	2.150601308	2.233561245	2.150601308	2.150601308	2.150601308	2.150601308
MIA2///CTAGE5	2.150601308	2.150664343	2.220957919	2.150601308	2.150601308	2.150601308	2.150601308
GPHB5	2.150601308	2.150601308	2.287002836	2.150601308	2.150601308	2.150601308	2.150601308
DCD	6.296350786	7.517934889	13.20989321	2.930429264	14.50656256	14.83998316	14.57789247
EXOSC6	2.235438001	2.230935199	2.225462163	2.235438001	2.261343113	2.668226987	2.230935199
IQSEC3	2.150601308	2.150601308	2.150601308	2.150601308	2.150601308	2.150601308	2.150601308
ZDHHC19	2.150601308	2.150601308	2.150601308	2.150601308	2.150601308	2.150601308	2.150601308
ALG14	10.09049995	9.627241294	9.381853517	10.06842616	10.29118967	10.47045902	10.26444204
PPP1R21	9.123406531	9.792051682	9.83431169	9.407681562	9.45928671	10.0973733	10.53748966
TMEM237	10.59478978	10.61042936	10.02604211	10.76782237	10.60262129	10.66791405	10.52629521
ZNF564	9.917192955	9.365328237	9.757536994	9.545050996	9.655853931	9.450712771	9.820745157
B3GALT6	7.797062546	6.751040578	8.637659841	6.941856317	8.150644466	6.976645412	8.796234134
SNX21	10.43261381	10.05988186	9.877539226	10.66129918	10.61298971	10.26620135	11.44135361
SNX21	11.93211144	11.41678615	10.82435258	11.77607394	12.12631468	11.63490938	11.92202057
RHOB	2.150601308	2.150601308	2.29236257	2.150601308	2.150601308	2.150601308	2.150601308
RHOB	2.150601308	2.150601308	2.150601308	2.150601308	2.150601308	2.150601308	2.150601308
RHOB	2.150601308	2.150601308	2.150601308	2.150601308	2.150601308	2.150601308	2.150601308
ADAT3	2.150601308	2.150601308	2.150601308	2.150601308	2.153303343	2.150601308	2.150601308
ADAT3	5.980451276	4.719629776	5.980451276	4.959656706	7.827837385	5.980451276	7.311775048
CEL	4.930051057	2.419050373	3.43688776	2.419050373	4.306453884	4.640784744	7.961837477
GATS	6.873636819	7.277829952	7.329072538	7.301196536	7.277829952	7.277829952	7.74032216
CBS	6.38347498	6.37696279	6.38347498	6.448821145	6.38347498	6.38347498	6.643178643
SPINK6	2.150601308	2.150601308	2.150601308	2.150601308	2.164316094	2.150601308	2.193293014
C22orf39	9.43483905	9.389152766	8.762729324	9.498529048	10.07108291	9.548126347	10.00976499
DPCD	8.700918797	8.54289766	7.552676572	8.577719794	8.706260944	9.167305923	7.847162758
CYP39A1	7.966555317	8.523865316	7.673629219	8.523865316	9.513096917	9.633908843	8.341288916
BORCS8	9.849308292	9.765141871	9.781362839	10.1517597	9.676533152	10.23486924	9.637340833
ZNF121	11.31968849	11.3622786	11.16700294	11.65463711	11.3622786	11.74176668	11.63457068
RAB7B	7.091934561	7.357322559	6.122106741	7.015309081	7.596027165	7.225248303	7.722245126
DTYMK	6.265412905	5.917804027	4.323328575	5.917804027	6.406354948	5.6125191	5.845328812
DTYMK	9.935542875	9.829200332	9.234706584	9.645542354	10.21079074	9.504335143	10.64580058
RASEF	8.491157651	7.872261892	8.034692579	7.534287228	6.809295838	5.9117366	6.76995916
MAPKAPK5-AS1	7.263292239	6.712304771	6.215569514	7.263292239	7.851560701	8.085568358	6.797169337
ATP6V1C2	8.247435614	9.301290128	7.427305454	9.145453976	9.516440339	10.78384331	11.30929924
BRICD5	5.655326972	5.37538067	7.11184802	5.37538067	6.320811688	5.697806635	6.916895433
LOC101928274///VSIG10	7.112894566	7.197337219	7.555839412	7.501898434	7.501898434	8.583404697	8.417390684
NBR2	9.256581485	9.029225992	9.141152674	8.939530284	9.633781627	9.997962198	9.183442409
MIR6800///MED25	7.815738949	7.379377313	7.853425922	7.44302232	8.641653345	7.853425922	9.396243067
NT5E	6.637118842	6.635353521	6.637118842	6.567183743	7.919800678	6.637118842	7.644883939
NT5E	5.348247258	5.348247258	5.348247258	5.348247258	5.348247258	5.348247258	5.93878944
ASPHD1	2.150601308	2.150601308	2.150601308	2.150601308	2.150601308	2.150601308	2.160205911
DMRTC1B///DMRTC1	2.150601308	2.150601308	2.150601308	2.150601308	2.587181263	2.17319647	2.164321406
TRIM37	6.99267707	6.609142745	6.44656822	6.307159675	6.735404992	6.908425694	8.519865315
ARHGEF28	9.939308388	9.864015544	8.671792062	9.259826192	11.06075821	10.49047056	11.94769499
ARHGEF28	7.728916861	7.302226206	6.768354019	7.312256918	8.616069717	8.673745747	9.246660207
LLGL2	4.119642472	4.666097177	3.822927349	4.666097177	6.16307746	5.713545176	4.79845304
	8.648275673	9.279861452	8.689775631	8.925160881	8.756178279	10.16535666	9.843970779
OSMR	6.683284153	5.630565497	5.903607285	6.377737897	7.33007302	6.581181057	7.977139441
NDST1	9.134059881	8.571776942	9.001812609	8.571785778	9.324420546	8.519000738	9.769131361
RSPO2	2.150601308	2.150601308	2.150601308	2.150601308	2.150601308	2.150601308	2.150601308
CHD2	2.382212873	3.436242555	5.235395267	3.436242555	2.583974269	4.084481696	5.728089143
CHD2	6.105367223	7.314947883	4.857296956	6.761437706	4.976363432	7.922815227	4.294446465
USB1	8.833291211	8.626951515	10.16236168	8.844279131	8.821205566	8.75880942	6.953054264
RILPL1///SNRNP35	9.160895234	8.599767718	9.169705606	8.523938141	8.971872609	8.7491609	10.14045417
GPNMB	8.870789135	9.268965493	8.690992929	9.050011531	9.249712737	9.245668774	10.41530084
CEP57L1	7.298252638	7.697934711	8.168612475	7.219999585	6.273797447	7.219999585	6.535436237
BICD1	3.793629567	3.838073383	4.160989851	3.835981814	3.26667765	3.775594863	3.793629567
ZNF12	9.851016749	9.945828144	10.36932579	10.05901646	10.19488772	10.01856256	9.807159111
CCDC13	2.150601308	2.150601308	2.153043016	2.150601308	2.150601308	2.150601308	2.150601308
CCDC13	2.15224006	2.15224006	2.198950692	2.150601308	2.15224006	2.15224006	2.15224006
MYO10	7.831753288	7.774547235	7.316573283	7.214138166	7.352717842	6.54815497	8.185352578
SLC4A4	2.150601308	2.167252881	2.150601308	2.150601308	2.150601308	2.150601308	2.150601308
TTC37	5.319078591	5.240983484	4.814039881	6.118502489	3.703845931	5.006924155	3.42417492
ARSB	2.695213312	2.503217996	2.503217996	2.628565392	2.513537506	2.150601308	2.503217996
ARSB	2.151339085	2.150601308	2.150601308	2.150601308	2.150601308	2.150601308	2.150601308
FRMD4A	2.150601308	2.150601308	2.150601308	2.150601308	2.150601308	2.150601308	2.150601308
FRMD4A	2.150601308	2.150601308	2.150601308	2.150601308	2.150601308	2.150601308	2.150601308
ZBTB24	4.574723732	4.263862783	4.29774233	4.638911767	5.749550159	5.312628482	4.638911767
ZBTB24	5.373521348	4.443070466	4.428597053	5.144888765	5.167665513	5.430608879	3.421367329
LARP1B	6.502706768	8.091320047	6.298491273	6.081092745	5.021682875	5.542920792	6.002176684
C14orf159	7.498966987	7.010918604	5.78291776	7.137043883	7.934392793	6.819443476	7.418564794
TMEM239	2.150833163	2.150833163	2.314447565	2.150833163	2.150833163	2.150833163	2.150833163
TMEM239	2.152907154	2.152907154	2.159559309	2.152907154	2.152907154	2.152907154	2.163880676
	2.6436809	2.532319772	2.886421326	2.737138596	4.675472091	4.23642225	6.62546047
MRAP	2.253861226	2.253861226	2.524846334	2.253861226	6.017819006	5.529828255	6.365622621
ZNF24	4.309306181	5.178022308	6.122307762	5.33209877	7.11213345	5.178022308	8.076736886
TXNDC9	4.535577813	4.449030886	4.445115365	4.42570934	4.449030886	4.5467254	5.612816769
DCAF8	6.499027989	6.581863263	4.886887688	5.216609761	7.73845361	6.181486827	7.970829506
SMPDL3B	2.150601308	2.150601308	3.232795388	2.150601308	2.150601308	2.150601308	2.150601308
CNOT1	5.403809936	5.524561742	6.172323222	5.441297585	5.338062503	5.458232895	4.271014874
SPTLC1	4.864613855	4.063905251	2.755451837	3.989478889	4.693695339	3.201115494	3.98785956
ASH1L-AS1	7.453404697	7.686353044	7.882449279	7.933629443	8.117308588	8.47807795	9.276899149
SETMAR	2.150601308	2.150601308	2.150601308	2.150601308	2.150601308	2.150601308	2.150601308
SETMAR	2.150601308	2.150601308	2.150601308	2.150601308	2.150601308	2.150601308	2.150601308
XG	11.72060881	11.44006986	11.17934878	11.87938178	12.28205687	11.72060881	12.31711795
ZHX1-C8orf76	4.484502454	4.591735529	3.519397955	3.704427418	3.907620514	5.016083742	6.132886158
MVB12B	2.150601308	2.150601308	2.150601308	2.150601308	2.150601308	2.150601308	2.150601308
C12orf66	7.573134078	7.74165312	7.74165312	7.02622976	8.486906481	7.986122625	9.34207749
C12orf66	5.9962248	5.401588706	3.422534297	6.04305661	7.20171155	6.826853341	7.692278122
EPHA8	2.150601308	2.150601308	2.150601308	2.150601308	2.150601308	2.150601308	2.150601308
DEUP1	2.150601308	2.150601308	2.150601308	2.150601308	2.150601308	2.150601308	2.150601308
DEUP1	2.150601308	2.150601308	2.238586087	2.784069614	2.150601308	2.150601308	2.150601308
SLFNL1	2.150601308	2.150601308	2.180330136	2.150601308	2.150601308	2.150601308	2.186438526
TMEM136	2.411126002	2.396678067	2.396678067	2.396678067	2.396678067	2.150601308	2.349435133
TMEM53	4.753429607	3.877701748	4.710735455	3.81749671	6.346031788	4.810778464	5.460292212
DNAJA3	11.42270113	11.47753292	10.94473776	11.09811068	11.6986527	11.67969287	11.57467287
GALNT18	8.807056458	9.778670785	7.260173723	8.776108603	9.116189603	8.872400701	8.591394745
CNOT9	5.236828755	5.327966071	5.236828755	5.236828755	5.236828755	5.094568734	7.928225907
NOL9	6.28894597	6.890162567	6.484876817	7.137901514	6.03490804	6.972108041	7.48323964
NOL9	2.415282585	2.382760877	2.415282585	3.588871072	2.932474434	2.371213811	2.150601308
DDX51	7.248047784	6.266355488	6.78252473	7.248047784	7.843343967	7.073838279	8.492566834
TUBGCP3	5.196317668	5.78246751	7.166839902	5.375498874	5.224726843	6.146841701	5.901735196
SBDSP1///SBDS	10.60715101	10.97904891	10.10961064	11.05652506	10.59473193	11.62225282	8.340827731
TIRAP	2.368964533	2.368964533	2.368964533	2.71943427	3.289523022	2.368964533	2.368964533
SNAPC5	9.518021145	9.914204996	9.473808061	9.695249908	9.217967177	10.52922879	9.438308287
ENTPD5	2.694246967	2.694246967	2.993880007	2.710783813	2.380231753	3.094576364	2.414420917
RBM33	6.457474048	6.522151938	8.298743976	6.530406798	6.328037315	6.451482204	7.421895343
RBM33	6.427473975	6.823681738	5.855708003	6.224095141	6.168862461	6.12453262	5.532377656
MIR31HG	4.837509898	2.30785559	3.994068308	2.801139059	2.150601308	2.150601308	2.30785559
SPIN3	2.168075953	2.168075953	2.232741446	2.168075953	2.168075953	2.728604343	2.168075953
SPIN3	5.060679221	5.143650131	6.047915349	5.143650131	4.1844909	5.562389385	5.435263347
TMTC4	2.313706015	2.166803919	2.313706015	2.568448767	2.313706015	2.313706015	3.765306052
TMTC4	3.191234236	3.191234236	3.609426177	3.191234236	3.216774947	3.671694277	3.190414216
	2.150601308	2.150601308	2.150601308	2.150601308	2.150601308	2.150601308	2.150601308
TMEM185A	5.829621838	5.333719033	4.898212599	5.140633172	6.768234107	5.829621838	6.268037193
NBEAL1	8.155560673	6.916352503	9.450978555	8.403953183	7.628019058	7.918102561	7.336886505
	6.470297204	6.678916864	7.065005315	6.605425637	6.473285776	6.678916864	8.022005794
CDCP1	2.15305212	2.15848032	2.17868542	2.15305212	2.150601308	2.15305212	2.235645588
ULK2	6.562136333	6.562136333	6.173897924	6.562136333	6.562136333	6.435333449	6.562136333
SLC4A8	2.150601308	2.405744627	2.150601308	2.150601308	2.150601308	2.150601308	2.150601308
SSH2	2.215018764	2.169897054	2.169897054	2.169897054	2.169897054	2.169897054	2.169897054
C5orf58	2.199776159	2.199776159	2.199776159	2.199776159	2.199776159	2.199776159	2.199776159
PARP11	3.276235496	2.632494331	2.327227921	3.001359938	2.404912372	2.33064575	2.327227921
CCDC60	2.150601308	2.150601308	2.150601308	2.150601308	2.150601308	2.150601308	2.150601308
USB1	2.154988653	2.154988653	2.154988653	2.154988653	2.154988653	2.154988653	2.154988653
HSD17B12	2.150601308	2.150601308	2.150601308	2.150601308	2.150601308	2.152132182	2.150601308
HSD17B12	6.102116337	5.833270609	3.966577682	5.573956611	6.102116337	7.087391729	7.40396488
NLGN4Y	2.150601308	2.150601308	2.150601308	2.150601308	2.150601308	2.150601308	2.150601308
MSRB3	2.203833051	2.150601308	2.150601308	2.150601308	2.150601308	2.166872889	2.150601308
MSRB3	7.100856642	5.166032931	6.539694409	6.777668364	5.549904367	6.797235232	6.284005951
ADIG	2.221580273	2.243569365	2.299875699	2.243569365	2.243569365	2.174201379	3.609349285
ADIG	2.150601308	2.150601308	2.150601308	2.150601308	2.150601308	2.150601308	2.150601308
CCSER2	2.150601308	2.150601308	2.150601308	2.210327121	2.150601308	2.150601308	4.3189685
CCSER2	7.971963389	7.366794696	6.832811159	8.090620217	7.93694137	7.76203886	7.305271976
RUFY2	3.679615472	3.270710473	3.641604329	3.794468268	3.732505632	3.650364402	2.545892407
WDR78	2.159364302	4.735039139	2.516452543	2.535543541	3.36690489	3.570244953	2.954017213
WDR78	2.721880897	2.721880897	2.721880897	2.721880897	2.721880897	2.721880897	2.721880897
SUGT1P3	2.150601308	2.150601308	2.150601308	2.150601308	2.150601308	2.150601308	2.150601308
SUGT1P3	2.20018983	2.318128681	2.318128681	2.318128681	2.31796972	2.33306305	4.395280179
PPP1R21	3.533973191	3.533973191	3.533973191	3.818025359	2.150601308	3.85660624	3.533973191
MAATS1	2.150601308	2.515171976	2.150601308	2.150601308	2.150601308	2.803922992	2.150601308
SLC33A1	6.522181622	6.273819806	7.278081986	7.126137899	5.927387121	6.522181622	5.47420485
CLDND1	12.56693567	12.71866394	11.98747187	12.56693567	12.56693567	12.97711944	12.24427565
OGDH	2.268841372	2.268841372	2.268841372	2.282273351	2.268841372	4.16957649	2.242860991
OGDH	2.330598717	2.232591147	2.331985991	2.594289571	2.330598717	2.95765902	2.331985991
PHF21A	7.043054417	6.938098749	6.631055149	7.160967428	6.119681589	6.533637899	6.938098749
GDAP2	6.768952981	3.713590715	6.237577297	5.611557903	5.737101838	6.341623689	2.862466232
MCPH1	4.957035665	4.820171581	4.930239269	4.938345788	4.938345788	5.123746491	5.268789944
WFDC8	2.150601308	2.150601308	2.150601308	2.150601308	2.150601308	2.150601308	2.150601308
WFDC8	2.150601308	2.150601308	2.150601308	2.150601308	2.150601308	2.150601308	2.150601308
ZMYND11	2.150601308	2.150601308	2.150601308	2.150601308	2.150601308	2.582191618	3.651336374
ZMYND11	8.718751742	9.463269896	8.284818826	8.218235013	8.759600851	7.817928061	6.482980396
ZNF446	5.263797232	5.071338487	4.967911003	4.644635785	5.566745188	4.988413757	5.071338487
SLC25A27	7.460037161	7.909961815	7.056213938	7.904320084	7.192190564	8.632855435	8.952447664
TWIST2	2.750237706	2.541643848	2.968141829	2.541643848	2.477009147	2.477009147	2.541643848
FAM53B	2.150601308	2.150601308	2.150601308	2.150601308	2.150601308	2.150601308	2.150601308
GOLGA7	8.573803006	8.28041123	8.959650707	9.220270179	9.087991597	9.311519253	9.045224655
SH3KBP1	10.43721562	10.12888711	10.83142975	10.38371939	10.43721562	9.506431818	11.37984353
MBLAC1	2.548882167	2.307349352	2.548882167	2.307349352	3.336288198	2.92644169	3.902549999
ZMYM3	8.567612778	8.530782232	9.85281409	8.065032284	8.760422411	8.238152927	9.957869696
ZMYM3	3.974622068	3.676047745	3.014846491	4.097883109	4.114456779	4.021561302	3.412040973
CD300LB	2.150601308	2.150602909	2.157591597	2.150601308	2.150601308	2.150601308	2.150601308
CD300LB	2.150601308	2.150601308	2.150601308	2.150601308	2.150601308	2.150601308	2.150601308
C3orf33	4.676771488	4.544856905	4.570491416	4.588583777	5.333023602	4.970585709	5.775105853
ATP5S	8.67910858	8.566621757	6.839326028	8.748787237	9.238711594	9.34516683	10.15021335
FAM126B	9.91035431	9.628371399	9.018814791	10.04612629	9.366496355	9.771630174	10.22584619
LYNX1	11.11830272	10.29744576	10.07180177	11.06930252	11.26000904	10.50649174	11.075442
SNX32	2.261125678	2.261125678	2.583198876	2.150601308	2.261125678	2.261125678	3.507517579
TRIM74///TRIM73	5.780301075	5.830508679	2.540013538	5.045637685	5.669108607	7.443476218	7.976519046
TRIM74///TRIM73	2.854251102	2.89687345	2.854251102	2.658344685	2.837862513	3.886094356	4.217622728
LOC554206	2.278322413	2.171574759	2.278322413	2.278322413	2.896165416	3.103837662	2.171574759
LOC554206	2.150601308	2.377378744	2.150601308	2.150601308	2.150601308	2.150886773	2.150601308
C11orf53	2.150601308	2.150601308	2.150601308	2.150601308	2.150601308	2.150601308	2.150601308
PLEKHS1	2.15452003	2.15452003	2.153959915	2.152322352	2.545032178	2.15452003	4.391512682
TRMT44	2.50239517	2.50239517	2.50239517	2.439714743	2.821933668	2.50649101	2.50239517
MANEA	2.813122916	2.150601308	2.468594445	2.505192486	2.155006371	2.477698576	2.380096741
	7.484320958	7.063055983	5.200988272	7.147229289	7.299886675	7.063055983	6.513134937
C5orf46	12.36686681	12.62258307	11.55338101	12.20199755	13.07181811	13.95533077	13.02660258
IZUMO1	2.150601308	2.150601308	2.150601308	2.150601308	2.150601308	2.150601308	2.150601308
SH3YL1	2.150601308	2.150601308	2.150601308	2.150601308	2.150601308	2.150601308	3.250987269
PTPRO	2.150601308	2.150601308	2.150601308	2.150601308	2.150601308	2.150601308	2.150601308
CABP4	2.150601308	2.150601308	2.504268586	2.150601308	2.150601308	2.150601308	2.150601308
CABP4	2.150601308	2.150601308	2.163599016	2.150601308	2.150601308	2.150601308	2.457704956
GRIK1-AS1	2.150601308	2.150601308	2.150601308	2.150601308	2.150601308	2.150601308	2.150601308
ICA1L	2.583782603	3.849364726	2.44261134	2.62518978	2.599551189	3.576297427	2.599551189
TMLHE	4.575853956	6.063195204	3.473382663	4.206091146	4.279827443	5.08193474	6.138369487
MEI1	2.150601308	2.150601308	2.211383241	2.150601308	2.150601308	2.150601308	2.150601308
ZCCHC13	2.150601308	2.150601308	2.150601308	2.150601308	2.150601308	2.150601308	2.150601308
KCNS2	4.799935612	2.858126164	2.920239394	2.856711883	2.856706781	2.856706781	2.856706781
ARHGEF10	5.637688083	3.762568573	4.733794794	5.320682058	5.444920064	5.091570496	3.664291702
	2.150601308	2.150601308	2.150601308	2.150601308	2.150601308	2.150601308	2.150601308
VPS50	2.150601308	2.150601308	2.150601308	2.150601308	2.150601308	2.150601308	2.150601308
VPS50	7.484889182	7.64015537	4.422282202	7.20052598	6.829520949	7.906946641	6.520309379
	2.150601308	2.150601308	2.150601308	2.150601308	2.150601308	2.150601308	2.150601308
	2.150601308	2.150601308	2.150601308	2.150601308	2.150601308	2.150601308	2.150601308
MGC45922	2.150708001	2.150708001	2.150708001	2.150708001	2.150708001	2.150708001	2.150708001
LOC101929497	2.150601308	6.753376337	2.150601308	2.161683996	2.150601308	2.150601308	2.150601308
LOC101929497	2.150601308	6.299138791	2.150601308	2.168960772	2.150601308	2.150601308	2.150601308
BAALC-AS2	2.150601308	2.150601308	2.150601308	2.150601308	2.150601308	2.150601308	2.150601308
CREBRF	3.978347174	3.334400666	3.334400666	3.334400666	3.334400666	3.334400666	2.911051192
ZNF396	2.179995582	2.179995582	2.179995582	2.179995582	2.179995582	2.179995582	2.179995582
	2.150601308	2.150601308	2.15087484	2.150601308	2.150601308	2.150601308	2.150601308
C1QTNF9B///C1QTNF9	2.150601308	2.157326354	2.221789485	2.157326354	2.157326354	2.157326354	2.160567197
KATNAL2	4.881043057	4.950754058	3.182916752	4.881043057	3.869466582	5.331488194	5.702890967
CTNNA3	2.150601308	2.150601308	2.150601308	2.150601308	2.150601308	2.150601308	2.150601308
SDCCAG8	8.589756674	8.686242634	6.82151391	8.501806989	7.858451457	9.404392282	9.270021044
ZADH2	9.385860603	9.268743879	9.272449919	9.476361441	9.55514263	9.687586233	10.34221337
ITGAL	5.606837801	4.751014998	5.702073772	5.657580417	4.04896602	3.707481399	4.546924232
COCH	11.37605162	11.4095548	12.0090911	11.73378654	9.984044845	11.55774369	9.008659016
COCH	2.187912002	2.752463933	4.020062364	2.187912002	8.218157463	8.696128224	3.148724996
ARL17B///ARL17A	3.749031041	4.338619613	5.774326082	5.655669556	6.474978285	5.787260696	7.361055764
C1orf210	5.368466191	2.956851982	2.570730041	5.595710196	8.370507821	8.41524755	7.334358484
ZNF638	7.45194327	6.920721683	6.164510139	6.350280617	7.64127424	8.379491752	8.166138786
ZNF638-IT1///ZNF638	6.921448318	6.277860554	6.25897532	6.982663388	5.795935024	6.277860554	5.873365815
STAG3L2///STAG3L3///TRIM73	7.797042639	8.206473004	6.217103634	7.719137256	7.530716873	8.067822161	9.539310646
HP1BP3	8.844535171	7.323465068	9.637320624	8.750433081	7.253835781	8.47840455	7.091921998
CERS3	10.99894514	11.16453997	11.66445945	11.7427011	12.10625526	11.99335484	11.93875507
CERS3	10.54965123	11.18061084	12.42833034	11.57686601	12.04662071	11.97041862	12.11143998
PCNX2	2.47764369	2.362802836	2.355212737	2.47764369	3.572836002	3.172079713	2.440723508
DNAJC5B	2.150601308	2.150601308	2.150601308	2.150601308	2.150601308	2.150601308	2.150601308
GPSM1	2.158637594	2.158637594	2.158637594	2.158637594	2.158637594	2.158637594	2.158637594
FRYL	7.122601103	7.122601103	7.598869589	7.542957867	5.821319517	7.346647161	4.383172669
KLHL29	2.151217813	2.151217813	2.151217813	2.151217813	2.151217813	2.158297288	2.151217813
KLHL29	2.161341961	2.150601308	2.161341961	2.16082491	2.161341961	2.556956578	4.539930758
CKAP2	2.281406025	2.281406025	2.150601308	2.281406025	2.55082966	2.327492274	2.40847635
	3.667323127	4.180183076	3.66764517	4.214683983	3.528063553	3.690976223	3.66764517
MORN1	2.150601308	2.150601308	2.150601308	2.150601308	2.150601308	2.150601308	2.150601308
CENPL	3.34091682	3.689173733	3.260918417	3.237139166	3.236811199	3.237139166	3.179698908
ERAP2	2.150601308	2.150601308	2.150601308	2.150601308	2.150601308	2.150601308	2.150601308
ERAP2	2.216987559	2.150601308	2.167991441	2.150601308	2.150601308	2.150601308	2.150601308
SSH1	2.416902009	2.150631599	2.150631599	2.150631599	2.150631599	2.150631599	2.150631599
SART3	2.150601308	2.150601308	2.150601308	2.150601308	2.150601308	2.150601308	2.150601308
FANCM	2.241237241	2.241237241	2.241237241	2.241237241	2.241237241	2.241237241	2.241237241
TRMT2B	2.150601308	2.150601308	2.150601308	2.150601308	2.150601308	2.150601308	2.150601308
C9orf43	2.150601308	2.150601308	2.150601308	2.150601308	2.150601308	2.150601308	2.150601308
	5.52797848	5.783531554	2.732078322	4.33010511	6.459664068	7.699232274	8.307610642
NOCT	9.271601143	9.299627999	10.03139195	10.18643765	8.801939365	8.995083749	8.824479849
HAVCR2	2.150957024	2.150957024	2.150957024	2.150957024	2.150957024	2.150957024	2.171039806
FLJ25758	2.150601308	2.150601308	2.150601308	2.150601308	2.150601308	2.150601308	2.150601308
TRIM4	8.719350653	8.739713712	8.633126122	8.544991765	8.719350653	9.155426201	8.080136085
FAM160B1	2.150601308	2.150601308	2.150601308	2.150601308	2.150601308	2.150601308	2.150601308
LOC101929134///HERC3	6.380753468	5.634584485	5.808947103	6.07704851	7.310732327	6.295554833	6.860480851
UHRF1BP1L	4.009759387	4.13219443	4.397551832	4.408437424	4.009759387	5.447264698	6.612560274
UHRF1BP1L	2.385949335	2.658686648	2.658686648	2.90017287	2.658686648	3.431692801	2.411137767
TTBK2	2.231477722	3.384610541	2.227127894	2.227127894	2.227127894	2.227127894	2.227073411
TTBK2	2.226510694	2.381177148	2.348355733	2.225327939	2.216187689	2.225327939	2.19038056
TTBK2	2.40753574	2.958042135	2.197419704	2.197419704	2.197419704	2.197419704	2.197419704
CYP19A1	2.150601308	2.150601308	2.150601308	2.150601308	2.150601308	2.150601308	2.150601308
WDR49	2.150601308	2.150601308	2.150601308	2.150601308	2.150601308	2.150601308	2.150601308
NPAS4	2.150601308	2.150601308	2.150601308	2.150601308	2.150601308	2.150601308	2.150601308
SVOPL	2.151588881	2.151588881	2.151588881	2.151588881	2.684701696	2.180522451	2.151588881
LHFPL3-AS1	2.150601308	2.150601308	2.150601308	2.150601308	2.150601308	2.150601308	2.150601308
LHFPL3-AS1	2.150601308	2.19326619	2.150601308	2.150601308	2.150601308	2.150601308	2.150601308
HNMT	2.150601308	2.150601308	2.150601308	2.150601308	2.150601308	2.150601308	2.150601308
MGC20647	2.150601308	2.150601308	2.155009103	2.150601308	2.150601308	2.150601308	2.150601308
ITPKB	2.244871276	2.161963512	2.244871276	2.244871276	3.282196746	3.292343666	2.161963512
LOC644852	2.150601308	2.150601308	2.150601308	2.150601308	2.150601308	2.150601308	2.150601308
GABRA2	2.151925026	2.151925026	2.151925026	2.234950145	2.151925026	2.151925026	2.368911803
EIF4G3	3.243201467	3.048431007	2.967736819	2.664199805	3.566546973	3.271031339	6.548009996
EIF4G3	7.451566416	6.233569592	7.544991213	6.898570653	7.478333769	6.205139759	7.67736276
SUPT6H	2.150601308	2.150601308	2.163447899	2.150601308	2.150601308	2.150601308	2.150601308
RNF170	2.203236046	2.150601308	2.150601308	2.151576473	2.157994176	2.157994176	3.113196085
C6orf141	2.16506468	2.529908718	2.529908718	2.529908718	2.529908718	3.384146897	6.149490296
PGLS	3.225944256	3.225944256	3.150939856	2.979559421	5.229035207	3.447498537	3.554588792
TRMT61A	2.170884149	2.170884149	2.170884149	2.170884149	2.170884149	2.170884149	2.269022266
LOC100101148///LOC541473	2.151217055	2.150601308	2.150601308	2.181800535	2.150601308	2.150601308	2.150601308
RPS6KA5	2.849977845	4.082124165	2.849977845	2.849977845	2.681344995	2.849977845	6.529689555
NFS1	2.150601308	2.150601308	2.150601308	2.150646078	2.150601308	2.150601308	2.150601308
HDAC4	2.271128412	2.271128412	2.271128412	2.271128412	3.426837049	2.271128412	2.271128412
DYNC2LI1	4.50737654	4.268014476	3.440597536	4.462387095	4.553468306	4.035943978	5.506459986
DOCK2	2.150601308	2.150601308	2.150601308	2.150601308	2.150601308	2.150601308	2.150601308
CANT1	2.156034297	2.156034297	2.156034297	2.156034297	2.156034297	2.156034297	2.546881046
STXBP4	2.150601308	2.317960759	2.150601308	2.150601308	2.150601308	2.25381408	2.150601308
STXBP4	2.229614032	3.151620748	2.229614032	2.229614032	2.229614032	2.591765916	2.229547134
LRRC18	2.993098968	3.649983188	2.993121965	2.281137678	2.993803194	2.993121965	3.39520872
SLCO4A1-AS1	5.045243706	5.153803765	3.698667153	4.518541409	6.697084644	7.222174144	7.020215456
DNAJA4	2.422361527	2.422361527	2.471247925	2.422361527	2.150601308	4.187703306	2.422361527
DNAJA4	5.195325578	5.674494235	5.666306557	5.674494235	5.674494235	7.369048576	6.548281652
CYTH4	2.151001766	2.151001766	2.151001766	2.151001766	2.573299702	2.151001766	2.151001766
FARP2	2.151934491	2.151934491	2.151934491	2.151268477	2.153009737	2.151934491	2.217096803
COG3	2.17401786	2.17401786	2.17401786	2.17401786	2.17401786	2.17401786	2.17401786
DRAXIN	2.150601308	2.150601308	2.150601308	2.150601308	2.150601308	2.150601308	2.161892706
HELQ	6.458911701	6.665095647	6.996613352	7.512037831	6.523143105	6.901731021	6.551205534
HELQ	7.639783545	7.768341069	7.254798791	7.765371237	7.760562466	7.679598654	8.775790656
STAP1	2.150601308	2.150601308	2.150601308	2.150601308	2.150601308	2.150601308	2.150601308
AQP12B///AQP12A	2.150601308	2.150601308	2.150601308	2.150601308	2.150601308	2.150601308	2.150601308
GIN1	4.341931605	4.538467398	4.538467398	4.538467398	4.538467398	5.155026574	5.306036008
GNB5	2.150601308	2.150601308	2.150601308	2.150601308	2.150601308	2.150601308	2.150601308
CDKN2AIPNL	3.282398191	3.281920239	3.245677986	3.246961295	3.586746605	3.498120827	4.828516678
ATP23	2.150601308	2.150970872	2.150601308	2.150601308	2.150601308	2.150601308	4.685380271
TIPRL	8.202888187	7.689074992	7.874086778	8.311371913	7.87367646	7.859375345	4.82720483
DENND4A	8.4283928	8.694316964	8.846353014	8.186763687	8.038248999	8.606185906	8.079735926
SIAE	2.150601308	5.290525851	2.55277087	2.150601308	2.150601308	2.150601308	2.150601308
SIAE	2.177987856	5.496113776	2.177987856	2.362546687	2.169022323	2.177987856	2.177434115
GINS4	2.150601308	2.150601308	2.199253271	2.150601308	2.150601308	2.150601308	2.150601308
FCHSD2	8.356898374	8.356898374	7.965146086	7.274538889	8.356898374	8.81810059	11.02566747
BTG4	2.150601308	2.150601308	2.150601308	2.150601308	2.150601308	2.150601308	2.150601308
PPP2R5C	2.196162245	2.190610398	3.983732694	2.196162245	2.781640625	2.196162245	2.284166046
PPP2R5C	10.74353761	10.08809037	10.05818491	10.67797415	10.42617644	10.69301983	9.76339252
CALHM1	2.150601308	2.150601308	2.150601308	2.150601308	2.150601308	2.150601308	2.150601308
NT5C1B-RDH14///NT5C1B	2.150601308	2.150601308	2.150601308	2.150601308	2.150601308	2.150601308	2.150601308
PKD1L2	2.344269474	2.896024334	2.896002457	2.896002457	2.896002457	3.110820023	2.896002457
	2.150601308	2.150601308	2.150601308	2.150601308	2.150601308	2.150601308	2.150601308
	2.150601308	2.150601308	2.150601308	2.150601308	2.150601308	2.150601308	2.150601308
NR1H4	2.150601308	2.150601308	2.158969221	2.150601308	2.150601308	2.150601308	2.150601308
HACD1	2.150601308	2.150601308	2.150601308	2.150601308	2.150601308	2.150601308	2.170168456
CNTNAP4	2.150601308	2.150601308	2.150601308	2.150601308	2.150601308	2.150601308	2.150601308
PDE1C	2.150601308	2.150601308	2.150601308	2.150601308	2.150601308	2.150601308	2.150601308
TP73	2.150601308	2.151795607	2.188972292	2.150601308	2.150601308	2.150601308	2.150601308
NEK11	2.169383034	5.470764447	2.169383034	2.171074319	2.150601308	2.169383034	2.169383034
LINC00656	2.150601308	2.150601308	2.200728623	2.150601308	2.150601308	2.150601308	2.150601308
TRAM2	2.150601308	2.166567102	2.150601308	2.150601308	2.517741986	2.150601308	2.150601308
PADI2	2.150601308	2.150601308	2.150601308	2.150601308	2.212482097	2.150601308	2.150601308
PADI2	2.150601308	2.150601308	2.150601308	2.150601308	2.150601308	2.150616473	2.150601308
CST9	2.150601308	2.150601308	2.150601308	2.150601308	2.150601308	2.150601308	2.150601308
VPS29	2.332743933	2.332743933	4.143127808	2.332743933	2.863014961	2.332743933	2.332743933
ACTR2	9.297114258	8.794207426	8.64723421	8.837649226	9.096052205	8.598127763	8.227602619
LOC653581	2.150601308	2.150601308	2.151111975	2.150601308	2.150601308	2.150601308	2.150601308
AZIN2	2.549280163	2.150601308	2.150601308	2.53138455	2.150601308	2.150601308	2.150601308
NELL1	2.150601308	2.150601308	2.966446563	2.150601308	2.150601308	2.150601308	2.150601308
UEVLD	2.150601308	2.321117304	2.150601308	2.150601308	2.150601308	2.150601308	2.150601308
UEVLD	2.396323554	2.396323554	2.396323554	2.420494779	2.396323554	2.396323554	2.357576664
LYG2	6.744219829	6.704163231	6.704163231	6.124142381	7.298151598	6.413545591	6.908726974
TCTE3	2.150601308	2.150601308	2.150601308	2.150601308	2.150601308	2.150601308	2.150601308
TCTE3	2.150601308	2.150601308	2.150601308	2.150601308	2.150601308	2.150601308	2.150601308
	2.150601308	2.150601308	2.150601308	2.150601308	2.150601308	2.150601308	2.150601308
	2.150601308	2.150601308	2.150601308	2.150601308	2.150601308	2.150601308	2.150601308
LINC00161	2.150601308	2.150601308	2.150601308	2.150601308	2.150601308	2.150601308	2.150601308
CLEC7A	7.474165209	7.556655327	7.404058006	7.909313968	7.181670501	5.747733152	6.382962265
TK1	5.946370417	5.063174166	5.53633239	5.520997506	6.54556998	5.536354767	5.027456748
RCC1L	2.219287249	2.150601308	2.219287249	2.219287249	3.438011879	2.219287249	2.219287249
RCC1L	2.207925308	2.207925308	2.207925308	2.207925308	2.207925308	2.207925308	2.207925308
CTNNB1	3.301134421	3.025479112	4.771896512	3.047699679	2.967002242	3.022073916	2.971842562
SNX29P1///SNX29P2	2.188784959	2.162929735	2.162929735	2.162929735	2.163427933	2.162929735	2.162929735
OSGIN2	6.416687865	6.090878358	6.155890171	6.343492545	7.180937743	6.406186946	7.685882839
TAF5L	7.281510656	7.396254498	4.269867957	7.281510656	7.68328961	7.444239589	6.747329832
APH1A	5.622060795	4.321053399	6.827644339	5.970593222	5.515447104	5.999479661	2.989794088
SPOCK3	2.150601308	4.446128598	2.150601308	2.150601308	2.150601308	2.150601308	2.150601308
GGNBP2	2.150601308	2.150601308	2.150601308	2.150601308	2.150601308	2.150601308	2.150601308
ATF3	2.150601308	2.150601308	2.150601308	2.150601308	2.150601308	2.150601308	2.150601308
FBXO7	11.35769695	11.57922572	10.95581272	11.35769695	11.35769695	11.73811024	8.530562798
FIP1L1	5.16488458	4.751163918	4.535949391	5.673315391	4.587778041	6.341129802	3.372387825
NLGN2	2.150601308	2.150601308	2.150601308	2.150601308	2.150601308	2.150601308	2.160374977
DMWD	7.323124175	6.097893072	6.733393924	6.733393924	6.733393924	5.839862678	7.103567816
SMIM11A	2.151307197	2.151307197	2.151307197	2.151307197	2.151307197	2.151307197	2.150601308
SMIM11A	2.160527418	2.160527418	2.162956759	2.160527418	2.160527418	2.160527418	2.160527418
ZNF146	6.825527582	5.697700657	6.182878037	7.567534605	4.500182838	6.9347824	3.482795945
REG4	2.150601308	2.150601308	2.150601308	2.150601308	2.156519417	2.150601308	2.150601308
KIAA1217	5.878014269	5.891502903	5.876794001	6.269345996	5.347047372	5.876794001	5.876794001
KIAA0513	2.150736973	2.150736973	2.613427256	2.150736973	2.150736973	2.620836413	2.150736973
WAPL	6.929798852	6.731912673	7.560518973	7.408294453	6.988522531	7.966342285	5.095774811
BEST1	2.157402641	2.210270188	2.157402641	2.157402641	2.157402641	2.157402641	2.157402641
BEST1	2.611685314	2.611685314	2.611685314	2.611685314	2.646980349	2.611685314	2.611685314
SLC35F6	7.717259511	7.717256949	7.717259511	7.717259511	8.132184316	7.717259511	8.070076714
ZNF85	2.776087554	3.196514713	5.19983415	3.433603276	3.035816202	3.172820399	3.172820399
JPX	8.717611743	8.966733717	8.353369396	9.28189707	8.441086671	9.940592549	8.962160387
JPX	8.555641505	8.428960268	8.428960268	7.890009655	8.728723402	8.428960268	8.439080143
MIER3	2.150601308	2.150601308	2.150601308	2.150601308	2.150601308	2.150601308	2.150601308
MIER3	2.559589678	2.555964068	3.006123183	2.557367542	2.557367542	2.555660405	2.557367542
DNAJC14	2.927729887	2.646355188	2.821968486	3.017107114	4.347479826	3.017107114	4.876975302
HILPDA	7.390588306	6.22537828	7.326425573	7.621921884	6.981714181	8.808963955	4.413657036
HNRNPLL	2.151680594	2.451437457	2.151680594	2.151680594	2.151680594	2.151680594	2.151680594
LINS1	7.639310058	6.892161188	7.388342768	8.096771716	7.890131186	7.345501383	7.356306259
LINS1	8.179718007	7.262197354	8.15731308	8.667999997	8.446532012	8.07424832	7.164055263
CFHR3	2.150601308	2.150601308	2.150601308	2.150601308	2.150601308	2.150601308	2.150601308
ST8SIA4	2.150601308	2.201243141	2.150601308	2.150601308	2.150601308	2.150601308	2.150601308
DNAJB9	7.724531305	7.23022111	8.579290066	8.485475211	6.722749368	8.027825551	5.983105925
CRTAP	7.329240282	6.728073527	6.33958423	8.453629615	6.790721595	6.749233647	2.795862937
ZNF674///KRBOX4	7.650897118	7.698351486	7.650897118	8.219067555	6.443256075	8.053516907	6.432452687
METTL26	5.379851181	4.399740405	5.20195772	5.453343305	5.499214638	5.191662549	2.219556081
FBF1	2.151594759	2.151594759	2.151594759	2.20116383	2.151594759	2.151594759	2.151594759
ZBTB44	4.308577776	3.356615218	3.242450904	3.502036839	3.502036839	5.38156369	3.625821666
ZBTB44	6.952212174	6.270875562	7.149581038	7.991787253	6.947717056	8.60377401	6.952212174
ANKRD13C	9.628480604	9.410099802	9.616000975	9.65868308	9.001631823	9.522032105	10.20861738
PHF20L1	2.159464618	2.159464618	2.159464618	2.159464618	2.159464618	2.159464618	2.159464618
SRGAP1	5.244724257	5.387522221	5.847869176	6.20413451	3.92945749	4.853338113	4.076626648
MOXD1	9.788945215	9.320366029	8.034737386	9.341984568	7.190368226	8.159010751	7.471762304
C19orf47	2.150601308	2.150601308	2.150601308	2.150601308	2.150601308	2.150601308	2.150601308
ZNF808	4.172911968	5.883518972	4.172911968	4.37935945	4.172911968	3.375992935	4.172911968
HEATR3	2.152405788	2.595575137	2.408883258	2.408883258	2.40940575	2.152405788	2.94167483
CARD8	9.350598074	10.05640613	10.95610928	9.830758043	8.327535241	9.590292109	9.093385881
ARMC10	10.02774976	10.02774976	9.87469689	9.993319817	10.13771215	10.04658471	10.12645244
EPB41	4.962207011	4.962207011	4.962207011	5.003757109	5.421667151	4.962207011	5.386982046
SAR1B	7.215926881	7.141043687	8.523967065	8.053406702	6.779681828	8.382958588	5.205279852
TMEM37	2.150601308	2.150601308	2.150601308	2.150601308	2.150601308	2.155486249	2.150601308
TMEM37	4.452382806	4.414724833	3.17622259	3.673992445	7.066009073	5.776733767	3.17622259
GFOD1	5.721696525	4.932222982	5.700560971	4.653812633	5.395686551	5.363248399	5.437536827
ATF6B	3.857900511	3.87772219	3.800731252	4.844272939	5.989604755	5.076182119	3.115457922
CEP70	2.150601308	2.150601308	4.116516203	2.150601308	2.150601308	2.150601308	2.229454923
CEP70	4.496778395	4.870545948	4.865996727	4.496778395	4.496580831	4.588827317	3.894374085
SERPINC1	2.150601308	2.150601308	2.151854731	2.150601308	2.150601308	2.150601308	2.150601308
THADA	2.150601308	2.150601308	2.150601308	2.150601308	2.150601308	2.150601308	2.150601308
THADA	6.138974697	6.498552266	5.471084934	6.196628738	6.137730273	6.138355701	5.323259757
MTHFSD	2.150601308	2.150601308	2.213615822	2.150601308	2.150601308	2.240726181	2.150601308
MTHFSD	2.150601308	2.150601308	2.150601308	2.150601308	2.150601308	2.150601308	2.150601308
RAD51B	4.729954754	4.719044779	4.729954754	4.729954754	4.729954754	5.325847378	4.729954754
PPA2	3.270656871	2.996406556	3.881064	3.546758904	3.241697725	3.719316944	3.08682223
RGS7	2.150601308	2.151218966	2.150601308	2.150601308	2.150601308	2.150601308	2.150601308
TSC22D4	6.360141171	6.42090367	4.925393029	6.558451432	7.247023374	6.466251563	6.742877901
OSCAR	5.752874464	6.069565069	5.749376068	5.749376068	5.920291207	5.550602807	5.749376068
NAALAD2	2.150601308	2.150601308	2.150601308	2.150601308	2.150601308	2.150601308	2.150601308
NAALAD2	2.150601308	2.150601308	2.150601308	2.150601308	2.150601308	2.150601308	2.150601308
NAALAD2	2.150601308	2.665676599	2.150601308	2.150601308	2.150601308	2.150601308	2.210520056
PIK3AP1	2.150601308	2.150601308	2.213695358	2.150601308	2.150601308	2.150601308	2.150601308
FAM188A	8.411420974	7.813220754	8.698905199	8.884137465	8.654523981	9.296020131	8.390544382
GHITM	10.50086825	10.37848128	10.52453456	10.83304732	11.02993097	11.09900914	10.25580523
WWC1	2.150601308	2.150601308	2.150601308	2.150601308	2.150601308	2.150601308	2.150601308
CEP89	7.139529704	6.262534941	6.201786433	7.508341764	5.8981605	6.189196127	2.626068219
CEP89	6.581825512	5.542382614	3.953671178	5.956165327	5.379986435	5.797898237	4.071749619
ACSM5	2.150601308	2.150601308	2.150601308	2.150601308	2.150601308	2.150601308	2.150601308
LINC00537	2.554357037	3.35094276	2.554357037	2.554357037	2.554357037	2.486534774	2.554357037
LINC00537	2.185510524	2.185510524	2.174346766	2.207043972	2.185510524	2.185510524	2.150601308
GSTCD	2.456254466	3.365014701	2.963058405	2.45337486	2.45337486	2.347165098	2.45337486
CD80	2.150601308	2.150601308	2.150601308	2.150601308	2.150601308	2.150601308	2.150601308
LOC283861	9.443783053	9.426220094	9.42937297	9.971909653	9.603597252	10.89793034	9.577200481
CNNM2	5.998185054	4.79911298	3.334099596	4.64573958	7.060146775	6.066382986	6.89397518
CNNM2	4.171213241	3.21366812	3.062504726	4.107280805	5.706044405	4.504740649	4.107280805
OLFM3	2.150601308	4.787363458	2.150601308	2.150601308	2.150601308	2.150601308	2.150601308
OLFM3	2.150601308	2.151025846	2.150601308	2.150601308	2.150601308	2.150601308	2.150601308
MAATS1	2.175954626	3.16880802	2.233358452	2.175954626	2.175954626	2.517229682	2.175954626
VSTM2A	2.150601308	2.150601308	2.150601308	2.150601308	2.150601308	2.235004236	2.150601308
TTC12	2.152690378	2.152690378	2.152690378	2.152690378	2.152690378	2.246874696	2.152690378
C2	2.953217702	2.150601308	2.751799609	2.150601308	2.150601308	2.150601308	2.150601308
DPYD	2.150601308	2.150601308	2.15235214	2.150601308	2.150601308	2.150601308	2.150601308
DPYD	2.150601308	2.150601308	2.150601308	2.150601308	2.150601308	2.150601308	2.150601308
TMEM126B	2.687843387	2.202542592	2.202542592	2.202542592	2.212120915	2.202542592	2.202542592
RHOF	2.150601308	2.150601308	2.150601308	2.150601308	2.150601308	2.150601308	2.150601308
RHOF	2.150601308	2.150601308	2.152479051	2.150601308	2.150601308	2.150601308	2.150601308
DNAH14	2.150601308	3.029836017	2.150601308	2.150601308	2.150601308	2.150601308	2.150601308
GPRIN2	6.72876448	6.319215077	6.884458154	6.62793885	8.514890453	6.884458154	10.2559951
SLC25A48	2.158499167	2.157979662	2.157979662	2.160472065	2.157979662	2.157979662	2.395811085
SPAG9	2.982110396	2.805855517	2.743005915	2.8141313	2.805855517	2.805855517	2.684865971
MBP	5.842295576	4.638354775	4.801539058	5.935251029	6.319440656	4.59442417	3.752939652
APOBEC4	2.150601308	2.150837078	2.150601308	2.150601308	2.150601308	2.150601308	2.150601308
FAM13C	8.82413946	9.562843314	9.278932901	9.386578239	8.876177648	9.278932901	9.35385947
WDR20	5.653271201	5.787951808	6.337766198	5.837433833	6.168990042	6.057610365	7.752122545
CFAP97	2.150601308	2.150602131	2.22337341	2.150601308	2.150601308	2.150601308	2.150601308
YIF1B	5.244825402	2.975626798	6.213905384	5.392047795	5.143286199	4.549302316	2.75188669
CCDC57	2.150601308	2.150601308	2.150601308	2.150601308	2.150601308	2.150601308	2.150601308
SETD6	9.172059041	9.199869638	8.601656231	9.570521461	9.425716404	10.28221949	9.424206193
ATP11B	9.506507214	7.976103447	9.215298756	9.515456116	8.085619149	9.085987119	8.82503325
ATP11B	8.558696367	7.317747351	9.007250577	8.451012498	7.757586604	8.005686631	7.652187656
DCAF5	2.495791692	2.495791692	3.387236117	2.49610842	2.256531973	2.986367999	2.495791692
GPR62	2.150601308	2.150601308	2.150601308	2.150601308	2.150601308	2.150601308	2.150601308
PGM5	2.150601308	6.329344505	2.150601308	2.193774975	2.150601308	2.150601308	2.150601308
SPPL3	7.126994483	6.191473927	5.192186856	6.536589355	7.606384995	5.978726889	5.60056925
SPPL3	7.275605828	6.667928422	5.669879554	6.667928422	7.60978159	6.348214639	6.06611764
KCTD17	2.150601308	2.150601308	2.150601308	2.150601308	2.150601308	2.150601308	2.150601308
DYNLRB1	2.150601308	2.150601308	2.150601308	2.150601308	2.215932272	2.150601308	2.150601308
CELF2	2.150601308	2.150601308	2.150601308	2.150601308	2.150601308	2.150601308	2.169195948
APBB1IP	2.150601308	2.150601308	2.150601308	2.150601308	2.150601308	2.150601308	2.150601308
SUV39H2	7.569179333	6.826658455	6.778058865	7.581572298	8.060751696	7.458698861	8.256248611
CYB5R3	7.876448165	4.088920316	5.865385918	7.932489424	6.601586942	6.589641246	3.290739555
BPNT1	2.323454403	2.473192987	2.152617305	2.351736393	2.351736393	2.451950544	2.351736393
ETV4	2.150601308	2.150601308	2.152616224	2.150601308	2.150601308	2.150601308	2.150601308
PSMD10	8.06203867	7.646980501	8.047108781	7.833674366	6.940921955	8.34110875	3.595547051
ZNF70	5.096376528	3.36561344	5.73049631	5.134465229	4.01435286	3.455490825	3.515462322
MYO18B	2.150601308	2.150601308	2.150601308	2.150601308	2.150601308	2.150601308	2.150601308
WWP2	2.150601308	2.150601308	2.150601308	2.150601308	2.150601308	2.150601308	2.150601308
ETFBKMT	6.718878423	7.656295763	7.888928575	7.312118382	7.291642778	7.283748948	7.244080838
ETFBKMT	2.150601308	2.83340828	2.150601308	2.151787651	2.150601308	2.150601308	2.150601308
DRC3	2.150601308	2.150601308	2.150601308	2.150601308	2.150601308	2.150601308	2.150601308
RHOBTB2	7.83240302	7.408298031	6.361324427	7.040694006	8.052440774	7.041430236	7.000447789
TTC30B	3.587135966	3.163392682	3.190005651	3.000924205	5.051026081	3.664325213	4.316698647
LENG9	4.986073874	4.986073874	4.979740624	5.325827194	4.986073874	4.889853853	4.94043589
PCAT4	2.150601308	2.150601308	2.150601308	2.150601308	2.150601308	2.150601308	2.150601308
SLC1A6	2.150601308	2.150601308	5.639944085	4.840217045	5.245459695	6.021210189	5.763858888
SLC1A6	2.703282087	2.692650972	3.091910756	5.114359209	6.570041495	6.331274118	8.200466809
ARHGAP27	3.501405356	3.166037577	3.574799042	2.396068955	4.641100844	3.501405356	4.224879241
SYMPK	5.621952567	5.340695829	5.946765828	5.613905669	6.731270159	4.861542971	5.554363669
LIG3	11.62034669	11.04574397	10.61229259	11.73586282	11.21262914	12.22123293	11.39168335
LIG3	11.51730576	11.10191576	10.78946446	11.57300055	11.21732326	12.30632971	11.39573035
LMNA	9.157926076	9.447633546	6.963971779	8.933137808	9.655815169	8.400529594	7.305534111
NKAIN2	2.150601308	2.284017003	2.674753383	2.150601308	2.150601308	2.150601308	2.150601308
RBM8A	2.166789612	2.425150605	2.150601308	2.166789612	2.166789612	3.718040963	2.166461264
MBTPS2	2.150601308	2.176463092	2.150601308	2.150601308	2.150601308	2.150601308	2.150601308
CEP120	2.151456876	2.175102622	2.151456876	2.151456876	2.151456876	2.152672893	2.151456876
CNKSR2	2.150601308	2.150601308	2.150601308	2.150601308	2.150601308	2.150601308	2.150601308
TGOLN2	9.642379322	9.79322645	9.392005118	9.79322645	9.622400558	10.58532184	10.46555584
LOC100287896	6.952508633	7.22084364	7.072587974	6.97381955	7.299372561	7.093030455	7.607978572
ANKMY1	2.150601308	2.150601308	2.150601308	2.150601308	2.150601308	2.150601308	2.150601308
RUBCN	2.150601308	2.150601308	2.150601308	2.150617987	2.150601308	2.150601308	2.150601308
RUBCN	2.150601308	2.150601308	2.223242744	2.150601308	2.150601308	2.150601308	2.150601308
PTBP2	2.150601308	2.150601308	2.150601308	2.235053644	2.150601308	2.150601308	2.150601308
	2.150601308	2.150601308	2.150601308	2.150601308	2.150601308	2.150601308	2.150601308
SERPINB8	2.36727026	2.228282807	2.387079868	2.575263311	3.174152851	2.878635004	5.513114574
AGFG2	2.186883228	2.186883228	2.189417767	2.197910876	2.186883228	2.186883228	2.176908646
MBLAC2	2.150601308	2.150601308	2.150601308	2.174497929	2.150601308	2.228197689	2.150601308
DGKE	4.73070148	4.871158233	3.708423516	4.665135789	3.158807631	4.73070148	6.349856435
DGKE	3.498705509	3.498705509	3.693368755	3.498705509	3.251579982	3.498705509	4.182850637
SIRPB1	2.150601308	2.150601308	3.691337061	2.150601308	2.150601308	2.150601308	2.150601308
BCL6B	2.150601308	2.150601308	2.150601308	2.150601308	2.150601308	2.150601308	2.150601308
ASCC1	7.687576678	6.991849225	6.975206237	7.720611796	7.06460661	7.602972511	5.588799917
ZNF57	8.893497277	9.309136518	8.509579737	9.120462105	9.380339485	9.935733718	10.43405583
EPHA7	2.150601308	2.150601308	2.150601308	2.150601308	2.150601308	2.150601308	2.150601308
ATM	2.156445145	4.035856864	2.156445145	2.183760718	2.156445145	2.156445145	2.156445145
MYT1L	2.150601308	2.150601308	2.150601308	2.150601308	2.150601308	2.150601308	2.150601308
PDS5B	2.150601308	2.150601308	2.150601308	2.150601308	2.150601308	2.150601308	2.161940208
NPAS3	2.150601308	2.150601308	2.150601308	2.150601308	2.150601308	2.150601308	2.150601308
	5.264232242	8.403140635	5.154949712	5.72039297	5.628436598	7.175636442	5.612508458
CBFA2T2	2.226187866	2.226187866	2.226187866	2.376788493	2.226187866	2.226187866	2.226187866
ZFYVE16	6.142999725	6.262305716	6.204548927	6.858492543	6.204548927	6.204548927	6.579711721
PALM2	2.891926297	3.942656762	2.547990302	2.730738669	2.730738669	2.663086653	2.730738669
TET3	2.150601308	2.150601308	2.150601308	2.150601308	2.150601308	2.150601308	2.150601308
RNF32	2.150601308	2.150601308	2.150601308	2.150601308	2.150601308	2.150601308	2.150601308
RGS11	2.150601308	2.150601308	2.150601308	2.150601308	2.150601308	2.150601308	2.150601308
OSBPL1A	2.150601308	2.150601308	2.150601308	2.150601308	2.155329409	2.150601308	2.150601308
DUOXA1	7.640740128	8.208978402	7.375565404	8.294005679	8.269121693	8.481696849	8.754356285
	2.150601308	2.150601308	2.150601308	2.150601308	2.150601308	2.150601308	2.150601308
	2.150601308	2.150601308	2.150601308	2.150601308	2.150601308	2.150696795	2.237137828
MAST4	2.150601308	2.150601308	2.150601308	2.150601308	2.150601308	2.154088293	2.150601308
RPRML	7.23037793	5.761921768	8.106460063	7.293131288	8.35925842	7.293131288	8.913392133
CFAP61	2.150601308	4.066803392	2.150601308	2.150601308	2.150601308	2.150601308	2.150601308
NEK4	2.171403252	2.172173138	2.172173138	2.172173138	2.172173138	2.596759301	4.641718182
CNST	5.108803343	4.891265416	4.891190341	5.108803343	5.108803343	5.109278505	5.108803343
CNST	5.410694837	5.459005852	5.802099966	5.589267936	5.423227934	5.716974497	6.21400798
C17orf47	2.150601308	2.150601308	2.151311231	2.150601308	2.150601308	2.150601308	2.150601308
NUMA1	8.553454163	2.233975144	7.987869879	8.415359401	8.104487997	2.394246071	7.598007158
NAIF1	2.150601308	2.150601308	2.150601308	2.150601308	2.150601308	2.150601308	2.150601308
ZNF586	4.867987534	5.98885689	7.782215953	5.244273445	4.98799627	5.676315103	7.627095303
LOC100130950	2.150601308	2.150601308	2.150601308	2.150601308	2.150601308	2.150601308	2.150601308
METTL8	9.815912302	9.860634845	9.502637089	9.830645019	9.330968254	10.15160357	7.907347296
FAM151A	2.150601308	2.150601308	2.150601308	2.150601308	2.151416799	2.150601308	2.150601308
GGA1	2.172925573	2.172437092	5.011054406	2.172925573	2.172925573	2.173020837	2.172925573
SRRM2	9.034345826	9.218735307	9.218735307	9.060717814	9.338684917	9.601062241	8.173730088
TTC26	2.150601308	2.177065514	2.150601308	2.150601308	2.150601308	2.150601308	2.150601308
SYCE1	2.150601308	2.150601308	2.150601308	2.150601308	2.150601308	2.150601308	2.150601308
SRGN	2.398002866	2.150601308	2.150601308	2.165392302	2.150601308	2.150601308	2.150601308
CMTM4	2.90943871	2.639588525	3.108127738	2.150601308	2.936080766	3.94947013	2.936080766
HNRNPDL	11.64634499	11.34424935	10.29539784	11.63079666	10.54791588	11.97282142	8.871852159
LAPTM4B	2.799103268	2.218606138	4.041361661	3.410092597	2.804221904	3.11635271	2.150601308
KCNS2	2.465957853	2.153090935	4.656058948	2.153090935	2.153090935	2.150601308	2.153090935
CCDC187	2.150601308	2.598479253	2.150601308	2.150601308	2.150601308	2.150601308	2.150601308
CCDC187	2.150601308	2.150601308	2.150601308	2.150601308	2.150601308	2.150601308	2.150601308
CEMIP	2.150601308	2.150601308	2.150601308	2.150601308	2.150601308	2.150601308	2.150601308
STAU2	2.821560759	2.937716741	2.821560759	2.821560759	2.821560759	2.821560759	2.821560759
NLGN4X	2.385844324	2.156895009	2.150601308	2.150601308	2.150601308	2.150601308	2.150601308
TACC1	7.130935511	6.285442545	6.023072367	6.965073369	6.597767117	6.111857478	3.107718558
PACSIN2	4.250341388	4.264292652	3.361817282	3.696976948	4.830633467	4.278536849	4.659896559
SLC23A2	2.150601308	2.150604333	2.161155554	2.150601308	2.150601308	2.150601308	2.150601308
CCNY	2.150601308	2.150601308	2.150601308	2.150601308	2.150601308	2.150601308	2.150601308
TYMS	3.81256189	3.918693217	3.570671654	3.918693217	4.598261525	5.398315859	3.836999833
ADAMTS9	2.218146006	2.150601308	3.053377668	2.150601308	2.150601308	2.150601308	2.150601308
L3MBTL4	2.152568583	2.150645704	2.152564155	2.152568583	2.214416227	2.163181237	3.032650777
CDH7	2.150601308	2.150601308	2.150601308	2.150601308	2.150601308	2.150601308	2.150601308
TBC1D16	7.016830737	6.400485682	6.397366405	6.262062126	7.893801551	6.209180585	6.397366405
NALCN	2.150601308	2.150601308	2.150601308	2.150601308	2.150601308	2.150601308	2.150601308
ARHGEF10	6.984848554	6.628097582	6.495938774	7.127308534	7.739708275	7.164901634	6.551595114
ATP8B3	10.40730503	10.18121218	10.03741118	9.332822497	8.463785004	8.247217641	8.315980863
SCARA5	2.555444113	2.399226105	3.256090679	2.491042082	3.901150739	2.982167849	2.572402053
OR2L13	2.150601308	2.150601308	2.150601308	2.150601308	2.150601308	2.150601308	2.150601308
SPATA6L	2.175552555	2.307833968	2.175552555	2.175552555	2.175552555	2.175552555	2.175552555
SPATA6L	6.272733133	6.353302672	5.693954396	6.817853851	5.65342448	7.651776888	8.521540309
KCNMB1	2.150601308	2.1686633	2.1686633	2.1686633	2.1686633	2.1686633	2.1686633
CALHM3	2.150601308	2.150601308	2.150601308	2.150601308	2.150601308	2.150601308	2.174543008
GLYATL2	2.150601308	2.724389508	3.871102216	2.615469106	2.801510067	6.935701914	4.860670716
RELL1	2.150601308	2.150601308	2.214237141	2.150601308	2.150601308	2.150601308	2.230385934
LINC00593	2.150601308	2.150601308	2.150601308	2.150601308	2.150601308	2.150601308	2.150601308
LINC00593	2.150601308	2.150601308	2.150601308	2.150601308	2.150601308	2.150601308	2.150601308
PDE4D	2.344038877	2.150614048	2.596894608	2.285243149	2.285243149	2.293371791	2.15959589
NDUFA10	2.150601308	2.15568441	2.150601308	2.150601308	2.150601308	2.150601308	2.150601308
TAF2	6.136369134	5.937045168	5.937045168	5.975655493	5.937045168	5.885480463	5.930946996
TRPM3	2.150601308	2.150701649	2.150601308	2.150601308	2.150601308	2.150601308	2.150601308
	2.150601308	2.150601308	2.150601308	2.150601308	2.150601308	2.150601308	2.150601308
SLC6A11	2.150697696	2.374571488	2.389446786	2.150697696	2.150697696	2.150697696	2.670973603
RABGAP1L	2.150601308	2.150601308	2.221407171	2.150601308	2.150601308	2.150601308	2.150601308
ZNF655	2.150748355	2.150748355	2.150748355	2.150748355	2.298774654	2.150748355	2.2122945
SLC9A1	2.185066703	2.159367044	2.159367044	2.159367044	2.159367044	2.159367044	2.159367044
MCTP1	6.548387041	5.61634327	6.414291271	7.361540947	4.078635498	4.399634643	5.56215674
LOC728175	2.150601308	2.150601308	2.150601308	2.150601308	2.150601308	2.150601308	2.150601308
LOC728175	2.150601308	2.150601308	2.166910592	2.150601308	2.150601308	2.150601308	2.150601308
TRIM7	2.152095576	2.152095576	2.152095576	2.152095576	2.237892813	2.152095576	2.152095576
ARHGAP29	5.172680994	5.310207364	5.356908245	5.310207364	5.314530815	5.187063476	5.324306072
FBN2	2.150601308	2.150601308	2.150601308	2.150601308	2.150601308	2.150601308	2.150601308
IPP	5.876794001	4.378931255	5.908501538	6.014053021	6.8747258	5.876794001	5.880101069
IPP	3.989280017	3.855191899	3.972774871	4.130526098	3.972774871	3.972774871	3.972774871
FGF7P3///FGF7P6///FGF7	9.14167144	10.54451648	9.673714524	10.30843158	10.3073324	10.82197713	9.725406505
PMS1	2.150601308	2.150601308	2.389899201	2.150601308	2.150601308	2.150601308	2.150601308
PMS1	2.150767589	2.150767589	2.158984476	2.150767589	2.150767589	2.150767589	2.150767589
CARD16	2.150601308	2.150601308	2.150601308	2.150601308	2.150601308	2.150601308	2.150601308
RALGPS1	2.150601308	2.150601308	2.150601308	2.150601308	2.150601308	2.150601308	2.150601308
2-Sep	8.857721029	8.406513593	9.750472626	9.594978829	7.38229343	8.319790976	7.012468344
CLCNKB	5.185508114	4.69706095	5.115456079	4.358526874	7.393198665	7.092420829	9.393661343
CLCNKB	2.150601308	2.150601308	2.150601308	2.150601308	2.150601308	2.150601308	2.150601308
	2.150601308	2.150601308	2.150601308	2.150601308	2.150601308	2.150601308	2.150601308
	2.15226849	2.150601308	2.150601308	2.150601308	2.150601308	2.150601308	2.150601308
MTUS2	2.150601308	2.150601308	2.150601308	2.150601308	2.150601308	2.150601308	2.150601308
INPP5A	2.193104551	2.190312859	2.150601308	2.193104551	2.316004064	2.193104551	2.193104551
CD99L2	2.150601308	2.150601308	2.150601308	2.150601308	2.150601308	2.150601308	2.150601308
SRCIN1	2.150601308	2.150601308	2.17727604	2.150601308	2.150601308	2.150601308	2.150601308
DNAAF5	5.245531659	4.809027221	5.168610858	5.245531659	5.367283781	5.577608584	4.828409566
WWC2///CLDN22	2.748705831	2.748705831	2.748705831	2.748705831	2.748705831	2.748705831	2.748705831
UBE2DNL	2.150601308	2.150601308	2.150601308	2.150601308	2.150601308	2.150601308	2.21867667
LINC00301	2.150601308	2.150601308	2.150601308	2.150601308	2.150601308	2.150601308	2.150601308
LINC00301	2.150601308	2.150601308	2.159600357	2.150601308	2.150601308	2.150601308	2.150601308
	2.150601308	2.150601308	2.150601308	2.150601308	2.150601308	2.150601308	2.797577365
CRYZL1	2.780596869	2.780596869	2.729072572	3.057295409	2.753913362	4.412747384	2.150601308
MAD2L1	2.185662466	2.185662466	2.185662466	2.433687298	2.185662466	2.309195211	2.185662466
ZNF785	8.055721913	7.8825892	8.242088236	8.220011836	7.462652877	7.07255169	7.694553265
ZNF785	8.134914482	7.569784027	8.157797852	8.090109911	6.777815543	7.021052441	7.569784027
	5.261487896	4.570471988	5.600555856	5.396777492	4.808464325	5.005927266	4.395491812
EFCAB13	2.150601308	2.150601308	2.150601308	2.150601308	2.150601308	2.15072019	2.150601308
WFIKKN2	2.150601308	2.150601308	2.150601308	2.150601308	2.150601308	2.150601308	2.150601308
MINA	3.665238138	3.413063007	3.919382911	4.02712362	3.665238138	5.0331262	2.150601308
ZFP42	2.150601308	2.150601308	2.150601308	2.150601308	2.150601308	2.150601308	2.150601308
ZFP42	2.150601308	3.020962204	2.150601308	2.150601308	2.150601308	2.150601308	2.150601308
PHLDB2	2.150601308	2.150601308	2.516520732	2.150601308	2.150601308	2.150601308	2.634584314
PHLDB2	2.153397465	2.150601308	2.150601308	2.150601308	2.150601308	2.150601308	2.723548536
PHTF2	3.671589699	2.74884557	3.505827814	3.528140432	2.611859296	2.611859296	2.745977377
MGC32805	2.150601308	2.150601308	2.150601308	2.150601308	2.150601308	2.274661524	4.645948955
KLHL30-AS1	2.150601308	2.150601308	2.150601308	2.150601308	2.150601308	2.150601308	2.150601308
ARHGEF2	3.016097869	3.019229215	3.016097869	3.016097869	3.016097869	2.998667691	3.037982499
CNTN1	5.471948815	4.147415409	2.992938998	4.075182969	5.149817617	3.446582554	4.79641354
CCDC82	2.171019893	2.166129232	2.166129232	2.166129232	2.166129232	2.171871902	2.163053946
CASS4	2.150601308	2.189845915	2.150601308	2.154492852	2.150601308	2.150601308	2.150601308
STKLD1	2.150601308	2.150601308	2.150601308	2.150601308	2.150601308	2.169814694	2.166089242
PDE8B	2.173273494	2.157165799	2.150601308	2.158951444	2.562371126	2.286538	2.150601308
ZSCAN20	2.150601308	2.150601308	2.150601308	2.150601308	2.150601308	2.150601308	2.150601308
KANSL1L	4.524835335	3.133984133	5.341264944	4.333567476	4.829436907	4.512382183	5.773080087
UBE3C	2.150601308	2.150601308	2.150601308	2.151021024	2.150601308	2.150601308	2.168833488
UBE3C	5.135325376	5.981974681	5.209518962	5.36458762	5.310977318	5.675500008	6.260865496
FBLIM1	4.547377638	3.297240705	4.113719433	4.44537048	3.965645789	3.069414085	4.012084474
DPP6	2.150601308	2.150601308	2.150601308	2.150601308	2.150601308	2.150601308	2.150601308
SYT16	2.150601308	2.150601308	2.312453619	2.150601308	2.150601308	2.150601308	2.150601308
SNED1	2.541469962	2.972425712	2.541469962	2.541469962	2.523415912	2.541469962	2.541469962
RAB39A	2.150601308	2.459693195	2.150601308	2.150601308	2.150601308	2.150601308	2.150601308
FNDC9	2.150601308	2.150601308	2.150601308	2.150601308	2.150601308	2.150601308	2.150601308
TRIM72	2.15872944	2.197573896	2.15872944	2.15872944	2.157717476	2.208438447	2.15872944
CLDN19	2.150601308	2.150601308	2.150601308	2.150601308	2.150601308	2.150601308	2.150601308
CLDN19	2.150601308	2.150601308	2.150601308	2.150601308	2.150601308	2.150601308	2.150601308
FBXO8	8.653939944	9.024577034	8.772433344	8.948816453	10.05759545	9.430933373	8.933735315
SPIRE1	5.320734203	2.835158371	6.000456506	5.595974084	5.304023791	6.635490537	4.143839534
ACP1	2.150601308	2.150601308	2.150601308	2.150601308	2.150601308	2.150601308	2.150601308
LOC389199	2.150601308	2.150601308	2.150601308	2.150601308	2.150601308	2.150601308	2.150601308
PLA2G4C	2.280350784	3.991097814	2.213721939	3.922762505	2.280350784	2.378338485	2.27990601
CLDN20	2.155214683	2.157472838	2.155754594	2.155214683	2.155754594	2.828326785	2.155754594
	2.150601308	2.150601308	2.150601308	2.150601308	2.150601308	2.150601308	2.150601308
UBE2O	2.154052896	2.154052896	2.154052896	2.154052896	2.154052896	2.154052896	2.154052896
ASTN2	2.150601308	7.399079478	2.150601308	3.45345145	2.150601308	2.150601308	2.150601308
DZANK1	2.150601308	2.150601308	2.150601308	2.150601308	2.187790487	2.150601308	2.150601308
ITGA11	4.131284031	2.436961622	2.466707013	3.398233697	2.466707013	2.436961622	2.466707013
AGBL3	2.260476106	2.306636684	2.258665324	2.260476106	2.260476106	2.260476106	2.260476106
ZBED1	6.244178576	5.405267196	6.887511217	6.110293784	5.803851819	5.432729097	4.104504093
PHTF2	5.857881346	5.68034628	7.378513657	5.759052277	3.380077319	4.488582085	5.474875469
ZNF585A	4.232199877	5.683144278	4.226478759	4.087154375	4.915436841	5.093596013	5.482682469
	5.549828315	6.746265065	5.446648459	6.336748347	7.577539395	6.830513675	7.182862999
CDK15	2.150601308	2.246141525	2.150601308	2.150601308	2.150601308	2.150601308	2.150601308
ADCY7	3.14739427	2.302813336	2.308079377	2.302813336	3.125147608	2.302813336	2.689104352
PDGFRA	6.233092646	3.897788977	6.316868513	5.584074925	4.062743695	4.593584749	3.881600673
STEAP3	2.151434021	2.151434021	2.151434021	2.151434021	2.151434021	2.151434021	2.445341573
ALS2CR11	2.173000965	2.767222778	2.173000965	2.173000965	2.173000965	2.173000965	2.173000965
MCTP2	2.154522062	2.154522062	2.154522062	2.154522062	3.578854433	2.154522062	4.733657754
RASSF5	2.253977701	2.151089191	2.185837628	3.782806768	2.166155585	2.2701298	2.185837628
B3GNT5	2.150601308	2.150601308	2.240950489	2.150601308	2.150601308	2.150601308	2.150601308
USP36	2.150601308	2.150601308	2.194953827	2.150601308	2.150601308	2.150601308	2.150601308
CYP4A22///CYP4A11	2.150601308	2.150601308	2.176482529	2.150601308	2.150601308	2.150601308	2.150601308
CIDECP	4.485682177	3.703216738	3.703216738	4.478731703	5.262538508	5.030762465	4.350888985
LOC280665	2.450436692	4.106664667	2.551592479	2.54964746	2.551592479	2.551592479	2.551592479
MTHFD2L	2.476514739	2.476514739	2.476514739	2.172005477	2.48808111	2.484504903	2.67269344
SLC12A1	2.150601308	2.150601308	2.150601308	2.150601308	2.150601308	2.150601308	2.150601308
EYA3	2.327271097	2.327271097	2.327271097	2.285417684	2.327271097	3.212018928	6.387347071
CCDC158	2.150601308	2.150601308	2.150601308	2.150601308	2.150601308	2.150601308	2.150601308
ATP6V1B1	2.150601308	2.150601308	2.150601308	2.150601308	2.150601308	2.221249524	2.150601308
TOR1A	2.150601308	2.150601308	2.150601308	2.150601308	2.165322162	2.150601308	2.91329105
VWA5B2	2.150601308	2.150601308	2.150601308	2.150601308	2.150601308	2.150601308	2.150601308
KIAA1257	2.92025322	2.92025322	2.92025322	2.92025322	3.254726809	2.92025322	3.543975138
CYP2U1	2.151581481	2.151581481	2.151581481	2.151581481	2.151581481	2.151581481	2.151581481
PARK2	2.150601308	2.150601308	2.150601308	2.150601308	2.150601308	2.150601308	2.150601308
ELMO2	2.150601308	2.150601308	2.150601308	2.150601308	2.150601308	2.150601308	2.150601308
PTPN7	2.150601308	2.150601308	2.150601308	2.150601308	2.150601308	2.150601308	2.324273114
CMAHP	2.150601308	2.150601308	2.150601308	2.150601308	2.150601308	2.150601308	2.150601308
DOK5	5.424757531	5.224354603	4.916215534	4.822146363	2.625128814	2.618878433	3.032280831
SDC3	2.150601308	2.150601308	2.150601308	2.150601308	2.150601308	2.150601308	2.150601308
	2.150601308	2.150644185	2.150601308	2.150601308	2.150601308	2.150601308	2.150601308
TMEM135	2.150601308	5.390262095	2.150601308	2.159808639	2.150601308	2.150601308	2.150601308
PRR16	4.609454409	2.791115876	2.791115876	3.802964388	2.30690101	2.30690101	2.308159069
PCNP	10.98031734	10.70641305	11.56011052	11.2970533	10.11071774	11.35654913	10.13060755
WDR37	2.197319479	2.150601308	2.150601308	2.150601308	2.150601308	2.150601308	2.150601308
	2.150601308	2.150601308	2.150601308	2.150601308	2.150601308	2.150601308	2.150601308
HMGCLL1	2.150601308	2.150601308	2.150785994	2.150601308	2.150601308	2.150601308	2.150601308
CSPP1	3.145948118	2.450713102	2.772348277	3.375465721	2.772348277	2.833177478	2.480091121
MITF	2.150601308	2.150601308	2.150601308	2.150601308	2.150601308	2.150601308	2.150601308
CAMKMT	2.150601308	2.15932507	2.15932507	2.15932507	2.15932507	2.15932507	2.15932507
S100Z	2.150601308	2.158597036	2.847485202	2.150601308	2.150601308	2.150601308	2.150601308
ABCD3	7.392484015	6.951995688	2.426220376	6.775440546	6.900691915	7.64681295	7.783108067
DKFZP434K028	2.150601308	2.150601308	2.150601308	2.150601308	2.150601308	2.150601308	2.192930731
ERCC8	2.150601308	2.172864754	2.172864754	2.172864754	2.172864754	2.537407493	2.172864754
ERCC8	2.703464601	2.645985464	2.703472775	2.703472775	3.815739161	4.135706264	2.645985464
PRIM2B///PRIM2	2.150601308	2.150601308	2.150601308	2.150601308	2.150601308	2.150601308	2.150601308
PRIM2B///PRIM2	2.354028503	2.21978839	2.21978839	2.370806228	2.150601308	2.21978839	2.190134967
MLXIP	2.150601308	2.150601308	2.150601308	2.150601308	2.478964526	2.150601308	2.150601308
LOC101927746	2.151592058	2.210204438	2.163872636	2.162788693	2.162788693	2.162788693	2.355037029
TIA1	2.150601308	2.150601308	2.150601308	2.150601308	2.150601308	2.150601308	2.150601308
TIA1	6.117476494	6.653724033	6.224246707	6.112378328	4.831202419	6.267673784	5.563172518
LINC01580	2.150601308	2.150601308	2.150601308	2.150601308	2.150601308	2.150601308	2.150601308
MS4A3	2.150601308	2.150601308	2.150601308	2.150601308	2.150601308	2.150601308	2.150601308
PCBD2	3.152311003	3.085634843	3.088936093	3.082658061	3.416204877	3.152311003	3.415561395
RHBDL2	6.768274398	5.687076088	5.774798954	6.668104439	6.372719998	6.52545854	6.246058566
RHBDL2	6.365277749	5.2787673	6.563690791	6.748197456	6.918375208	7.040837694	6.424685234
FCER1G	10.70074854	10.16110763	11.06871201	10.72005487	10.47312211	10.32099883	9.104820377
GAFA1	2.150601308	2.150601308	2.150601308	2.150601308	2.150601308	2.150601308	2.150601308
FRMD8	2.163479151	2.150601308	2.151573515	2.150627739	2.557119437	2.161211589	2.262145033
FRMD8	2.540269814	2.150601308	2.406002756	2.406002756	2.406002756	2.406002756	2.406002756
MPHOSPH6	3.106931164	3.026909545	3.106931164	3.106931164	3.05765308	5.322438332	5.449926259
LOC101930373///HYDIN2///HYDIN	2.769123722	2.543104987	2.541700667	2.543104987	2.615390412	2.541700667	2.234035269
HYDIN	2.150601308	2.150601308	2.150601308	2.150601308	2.150601308	2.150601308	2.150601308
CCDC36	2.805733017	2.150601308	2.150601308	2.150601308	2.150601308	2.150601308	2.150601308
PRKD3	3.859600477	2.801895913	2.641785527	2.801895913	2.801895913	2.419045066	3.80442162
ABCC11	2.150601308	2.150601308	2.150601308	2.150601308	2.150601308	2.150601308	2.150601308
ESYT3	8.332923916	8.167204578	8.097670319	7.927293092	9.557363948	9.478997887	10.29197207
PLA2G4D	2.514549055	2.514549055	2.514549055	2.514549055	2.47291758	2.514549055	2.514549055
PDE12	8.308868565	8.681395113	8.48807224	8.726976654	8.375481507	9.140430287	9.236189526
JRK	2.975000888	2.947414717	2.951157376	2.951157376	2.951157376	2.947435059	3.819726031
ABCC4	2.178967559	2.150601308	2.150601308	2.150601308	2.150601308	2.150601308	2.150601308
CFAP69	2.655473549	2.671395927	2.669822129	2.738409179	2.669822129	2.669822129	2.669822129
SCEL	2.150601308	2.150601308	2.150601308	2.150601308	2.150601308	2.150601308	2.150601308
SCEL	10.67735822	10.27602487	9.326724352	11.2005016	11.02336458	11.72467036	11.47624412
ZNF678	2.150601308	2.150601308	2.150601308	2.150601308	2.150601308	2.150601308	2.150601308
ANKS6	2.150601308	2.150601308	2.150601308	2.150601308	2.150601308	2.150601308	2.150601308
LINC00598	2.150601308	2.150601308	2.150601308	2.150601308	2.150601308	2.150601308	2.150601308
SIK3	2.150769624	2.150769624	2.150769624	2.150769624	2.150769624	2.150769624	2.150769624
FUT8	5.504053337	4.48590451	6.167410521	5.072876392	2.401770368	3.197994092	2.568939521
CYP4A22///CYP4A11	2.150601308	2.150601308	2.150601308	2.150601308	2.150601308	2.150601308	2.150601308
ZSWIM2	2.150601308	2.153339521	2.150601308	2.150601308	2.150601308	2.150601308	2.150601308
PSIP1	3.368402218	3.163150702	3.163150702	3.163150702	3.574564885	3.163150702	3.163150702
RCBTB1	2.150601308	2.150601308	2.150601308	2.150601308	2.150601308	2.150601308	2.150601308
EXOC3L1	2.150601308	2.150601308	2.150601308	2.150601308	2.150601308	2.150601308	2.150601308
ACOT11	2.150601308	2.150601308	2.150601308	2.150601308	2.150601308	2.150601308	2.150601308
LOC388882	2.150601308	2.358948369	2.150601308	2.150601308	2.150601308	2.150601308	2.150601308
KLHL14	2.150601308	2.150601308	2.150601308	2.150601308	2.150601308	2.150601308	2.150601308
KLHL14	2.168812783	2.168812783	2.168812783	2.168812783	2.168812783	2.168812783	2.168812783
VIL1	2.150601308	2.150601308	2.150906563	2.150601308	2.150601308	2.150601308	2.150601308
VIL1	2.150601308	2.150601308	2.150601308	2.150601308	2.150601308	2.150601308	2.150601308
LINC01234	2.150601308	2.301944347	2.150601308	2.150601308	2.150601308	2.150601308	2.150601308
ACAT1	2.150601308	2.150601308	2.150601308	2.150601308	2.150601308	2.150601308	2.160150472
	2.190132557	2.151681806	2.188625745	2.151681806	2.151681806	2.151326952	2.151326952
LOC554174	2.652964071	2.281541437	2.461629069	2.461629069	2.461629069	2.461629069	2.461629069
ACAN	2.150601308	2.150601308	2.150601308	2.150601308	2.150601308	2.150601308	2.150601308
	2.150601308	2.152094357	2.150601308	2.150601308	2.150601308	2.150601308	2.150601308
NLRP12	2.150601308	2.17003908	2.150601308	2.150601308	2.150601308	2.150601308	2.150601308
TSPEAR-AS2	2.150601308	2.150601308	2.150601308	2.150601308	2.150601308	2.150601308	2.150601308
TSPEAR-AS2	2.150601308	2.150601308	2.150601308	2.150601308	2.150601308	2.150601308	2.150601308
LOC101928921	2.150601308	2.150601308	2.150601308	2.150601308	2.150601308	2.150601308	2.389338858
ZNF641	2.183671248	2.183671248	2.183671248	2.183671248	2.565930651	2.183692986	2.183671248
CCDC190	2.150601308	2.150601308	2.150601308	2.150601308	2.150601308	2.150601308	2.150601308
FGFR4	2.150601308	2.150601308	2.150601308	2.150601308	2.150601308	2.150601308	2.150601308
FGFR4	2.165838243	2.165838243	2.165838243	2.165838243	2.165838243	2.165838243	2.165838243
	8.625112762	9.151026095	8.713950697	9.191717868	7.535688817	9.00981545	6.81338586
	8.271860433	9.06642011	8.184425838	9.071729026	7.467783835	8.760850773	7.082195546
FILIP1L	2.150601308	2.150601308	2.198979992	2.150601308	2.150601308	2.150601308	2.150601308
FILIP1L	7.483719081	8.46310799	8.371386727	8.46963477	8.767576736	9.007927124	6.502249042
DIP2A	2.150601308	2.150601308	2.150601308	2.150601308	2.150601308	2.150601308	2.208088619
DIP2A	2.150601308	2.150601308	2.150601308	2.150601308	2.150601308	2.150601308	2.329341971
PDILT	2.150601308	2.150601308	2.182091055	2.150601308	2.150601308	2.150601308	2.150601308
OK/SW-CL.58	2.152156926	2.150601308	2.150601308	2.150601308	2.150601308	2.150601308	2.150601308
	5.34506908	4.250289649	4.971818286	5.60518052	6.16193584	5.608545685	4.585176599
ZBTB26	2.954264245	2.853727085	2.853727085	2.954264245	3.782967948	2.954264245	3.480083599
ACY3	2.150601308	2.150601308	2.150601308	2.150601308	2.150601308	2.150601308	2.150601308
LINC00051	2.150601308	2.150601308	2.150601308	2.150601308	2.150601308	2.150601308	2.150601308
LKAAEAR1	2.150601308	2.150601308	2.150601308	2.150601308	2.150601308	2.150601308	2.150601308
ERICH1-AS1	2.150601308	2.150601308	2.151018334	2.150601308	2.150601308	2.150601308	2.150601308
ATF3	2.150944394	2.150944394	2.557300581	2.150944394	3.245272119	2.150944394	2.150944394
EQTN	2.150601308	2.150601308	2.150601308	2.150601308	2.150601308	2.150601308	2.150601308
EQTN	2.150601308	2.151698425	2.150601308	2.150601308	2.150601308	2.150601308	2.150601308
LINC00317	2.150601308	2.150601308	2.186660658	2.150601308	2.150601308	2.150601308	2.150601308
HLA-DOB	2.150601308	2.612822775	2.150601308	2.150601308	2.150601308	2.150601308	2.150601308
ZNF396	4.224630885	6.308530529	3.686287463	4.133257011	5.14218945	5.539529808	5.775545649
SNX19	3.642943496	2.953694198	3.512790783	4.756631345	3.514327166	3.448208053	2.204729052
GOLGA3	2.150601308	2.150601308	3.48965268	2.150601308	2.157390337	2.150601308	2.150601308
SLC9C2	2.150601308	2.150601308	2.150846385	2.150601308	2.150601308	2.150601308	2.150601308
AREL1	2.150696825	2.701318122	2.150696825	2.150696825	2.150696825	2.150696825	2.150696825
RASGRF1	2.150601308	2.150601308	2.150601308	2.15855474	2.150601308	2.150601308	2.150601308
RAG1	2.150601308	2.150601308	2.161059264	2.150601308	2.150601308	2.150601308	2.150601308
ZNF733P///LOC285902///ZNF479///ZNF273	2.150601308	7.322487173	2.150601308	2.466547344	2.150601308	2.150601308	2.150601308
PTGS2	2.150601308	2.150601308	2.152340551	2.150601308	2.150601308	2.150601308	2.150601308
RASGEF1B	2.872060828	2.872060828	2.388663936	2.928058536	2.825871326	3.376105302	2.825871326
OK/SW-CL.36	2.175836741	2.150601308	2.310047174	2.150601308	2.150601308	2.150601308	2.150601308
IQCF1	2.150601308	2.150931278	2.150601308	2.150601308	2.150601308	2.150601308	2.150601308
LOC403312	2.150601308	2.150601308	2.156238462	2.150601308	2.150601308	2.150601308	2.150601308
RBL1	2.150601308	2.150601308	2.169402224	2.150601308	2.150601308	2.150601308	2.171356774
RBL1	2.151982129	2.161115285	2.151982129	2.151982129	2.151982129	2.196951672	2.151982129
WDR66	2.150601308	2.150601308	2.150601308	2.150601308	2.150601308	2.15085596	2.150601308
[truncated: 52,676 more rows]
